# Supplementary material for: Substrate recognition by human separase
Source: Sci Adv. 2025 Nov 12;11(46):eady9807. doi: 10.1126/sciadv.ady9807 (PMC12609080; doi:10.1126/sciadv.ady9807)
Supplement: Supplementary file 2 — Data S1 [file sciadv.ady9807_data_s1.zip]

Archive with 1 entries (1 files):
- ady9807_data_s1.xlsx
