# Supplementary material for: Substrate recognition by human separase
Source: Sci Adv. 2025 Nov 12;11(46):eady9807. doi: 10.1126/sciadv.ady9807 (PMC12609080; doi:10.1126/sciadv.ady9807)
Supplement: Supplementary file 2 — Data S1 [file sciadv.ady9807_data_s1.zip › ady9807_data_s1.xlsx]

## Sheet: ReadMe
FDR_1-5_proteinpairs
Protein1
Protein2
fromSite
ToSite
Croslinkers
Score
isDecoy
count PSMs
count peptide pairs
fdrGroup
fdr

## Sheet: FDR_1-5_proteinpairs
Protein1	Protein2	fromSite	ToSite	Croslinkers	Score	isDecoy	count PSMs	count peptide pairs	fdrGroup	fdr
SMC1	SMC1	583	648	SDA	116.146	FALSE	15	10	Self	0
SMC1	SMC1	611	540	SDA	108.286	FALSE	15	11	Self	0
SMC3	SMC1	584	540	SDA	98.556	FALSE	13	10	Between	0
SMC1	SMC1	620	529	SDA	82.887	FALSE	9	7	Self	0
SMC3	SMC3	751	829	SDA	82.543	FALSE	15	9	Self	0
SMC3	SMC3	891	285	SDA	81.388	FALSE	16	12	Self	0
SMC1	SMC1	651	581	SDA	77.034	FALSE	9	7	Self	0
SMC1	SMC1	1056	179	SDA	76.626	FALSE	10	5	Self	0
SMC1	SMC1	578	607	SDA	75.832	FALSE	7	4	Self	0
SMC1	SMC1	583	649	SDA	75.529	FALSE	8	8	Self	0
SMC1	SMC1	582	649	SDA	74.641	FALSE	7	6	Self	0
SMC1	SMC1	530	620	SDA	73.965	FALSE	16	14	Self	0
SMC1	SMC1	622	529	SDA	71.861	FALSE	9	6	Self	0
SMC1	SMC1	294	865	SDA	71.45	FALSE	9	6	Self	0
SMC1	SMC1	577	607	SDA	70.608	FALSE	5	2	Self	0
SMC3	SMC1	514	482	SDA	70.603	FALSE	8	4	Between	0
SMC1	SMC1	579	650	SDA	69.99	FALSE	7	4	Self	0
SMC3	SMC1	560	540	SDA	69.615	FALSE	6	3	Between	0
SMC1	SMC1	582	648	SDA	68.731	FALSE	5	3	Self	0
SMC3	SMC1	238	973	SDA	68.112	FALSE	13	7	Between	0
SMC1	SMC3	714	727	SDA	67.729	FALSE	16	14	Between	0
SMC3	SMC1	891	882	SDA	67.492	FALSE	7	5	Between	0
SMC1	SMC3	648	595	SDA	67.048	FALSE	6	4	Between	0
SMC1	SMC1	439	723	SDA	66.682	FALSE	9	7	Self	0
SMC1	SMC3	648	594	SDA	65.579	FALSE	6	5	Between	0
SMC1	SMC1	579	648	SDA	65.536	FALSE	5	3	Self	0
SMC1	SMC1	227	996	SDA	64.873	FALSE	5	2	Self	0
SMC1	SMC1	637	579	SDA	63.847	FALSE	5	3	Self	0
SMC3	SMC3	957	969	SDA	63.583	FALSE	8	6	Self	0
SMC1	SMC1	530	623	SDA	63.246	FALSE	8	8	Self	0
SMC1	SMC1	648	580	SDA	62.638	FALSE	5	4	Self	0
SMC3	SMC1	561	540	SDA	62.101	FALSE	8	5	Between	0
SMC1	SMC1	623	529	SDA	61.831	FALSE	5	4	Self	0
SMC3	SMC3	956	969	SDA	61.536	FALSE	6	3	Self	0
SMC1	SMC1	622	530	SDA	61.299	FALSE	8	4	Self	0
SMC3	SMC3	962	968	SDA	60.961	FALSE	7	5	Self	0
SMC1	SMC1	579	649	SDA	60.453	FALSE	4	3	Self	0
SMC3	SMC1	238	974	SDA	60.234	FALSE	13	7	Between	0
SMC1	SMC1	625	529	SDA	60.097	FALSE	7	6	Self	0
SMC1	SMC1	583	637	SDA	59.649	FALSE	6	6	Self	0
SMC3	SMC3	893	285	SDA	59.009	FALSE	9	8	Self	0
SMC1	SMC1	281	882	SDA	58.958	FALSE	10	7	Self	0
SMC1	SMC1	227	1000	SDA	58.844	FALSE	4	2	Self	0
SMC1	SMC3	648	597	SDA	58.661	FALSE	4	3	Between	0
SMC3	SMC3	956	968	SDA	58.557	FALSE	5	5	Self	0
SMC1	SMC1	529	624	SDA	57.991	FALSE	7	5	Self	0
SMC3	SMC1	968	1002	SDA	57.586	FALSE	7	6	Between	0
SMC1	SMC1	660	543	SDA	57.444	FALSE	6	6	Self	0
SMC3	SMC3;A0A9R0DEU8	1194	67;67	SDA	56.677	FALSE	5	4	Self	0
SMC1	SMC1	581	648	SDA	56.66	FALSE	4	3	Self	0
Separase-scc1-fusion	SMC1	2089	1232	SDA	56.24	FALSE	5	5	Between	0
SMC1	SMC1	724	439	SDA	55.209	FALSE	7	7	Self	0
SMC1	SMC1	910	502	SDA	54.605	FALSE	7	5	Self	0
SMC1	SMC1	611	539	SDA	54.367	FALSE	5	5	Self	0
SMC3	SMC3	660	629	SDA	54.193	FALSE	6	2	Self	0
Separase-scc1-fusion	Separase-scc1-fusion	2032	2128	SDA	54.138	FALSE	6	4	Self	0
SMC3	SMC3	942	224	SDA	54.134	FALSE	4	3	Self	0
SMC1	SMC1	624	530	SDA	53.989	FALSE	7	5	Self	0
SMC1	SMC1	607	579	SDA	53.785	FALSE	3	2	Self	0
SMC3	SMC3	955	968	SDA	53.512	FALSE	6	5	Self	0
SMC1	SMC1	536	657	SDA	53.414	FALSE	5	3	Self	0
SMC3	SMC1	503	482	SDA	53.015	FALSE	3	2	Between	0
SMC1	SMC1	996	229	SDA	52.903	FALSE	5	3	Self	0
Separase-scc1-fusion	Separase-scc1-fusion	2034	2128	SDA	52.899	FALSE	6	3	Self	0
SMC3	SMC3	961	969	SDA	52.517	FALSE	5	4	Self	0
SMC3	SMC3	894	285	SDA	52.253	FALSE	10	8	Self	0
SMC1	SMC1	620	592	SDA	51.94	FALSE	4	3	Self	0
SMC3	SMC1	895	281	SDA	51.659	FALSE	6	3	Between	0
SMC1	SMC1	263	897	SDA	51.593	FALSE	9	9	Self	0
SMC3	SMC1	582	540	SDA	51.422	FALSE	5	4	Between	0
SMC1	SMC1	997	227	SDA	50.95	FALSE	4	2	Self	0
SMC1	SMC1	540	637	SDA	50.917	FALSE	3	2	Self	0
SMC1	SMC1	660	482	SDA	50.809	FALSE	4	3	Self	0
SMC3	SMC1	503	486	SDA	50.618	FALSE	3	2	Between	0
SMC3	SMC3	961	968	SDA	50.525	FALSE	4	3	Self	0
SMC3	SMC1	649	540	SDA	50.51	FALSE	3	2	Between	0
SMC1	SMC1	540	636	SDA	50.44	FALSE	4	2	Self	0
SMC1	SMC1	579	643	SDA	50.233	FALSE	4	4	Self	0
SMC1	SMC1	500	543	SDA	50.077	FALSE	6	6	Self	0
SMC1	SMC3	954	963	SDA	50.034	FALSE	5	4	Between	0
SMC3	SMC3	56	143	SDA	50.007	FALSE	4	3	Self	0
SMC1	SMC3	579	660	SDA	49.867	FALSE	5	3	Between	0
SMC3	SMC1	560	539	SDA	49.676	FALSE	4	3	Between	0
SMC3	SMC1	598	648	SDA	49.558	FALSE	3	3	Between	0
SMC3	SMC3	285	892	SDA	49.418	FALSE	7	6	Self	0
SMC1	SMC1	368	796	SDA	49.417	FALSE	5	4	Self	0
SMC3	SMC3	881	288	SDA	49.375	FALSE	3	2	Self	0
SMC3	SMC3	434	743	SDA	49.248	FALSE	8	6	Self	0
SMC1	SMC3	953	963	SDA	48.917	FALSE	3	2	Between	0
SMC1	SMC1	528	487	SDA	48.892	FALSE	5	4	Self	0
SMC3	SMC3;A0A9R0DEU8	1194	71;71	SDA	48.765	FALSE	5	4	Self	0
SMC1	SMC1	582	637	SDA	48.618	FALSE	4	3	Self	0
SMC1	SMC1	579	608	SDA	48.414	FALSE	3	2	Self	0
SMC1	SMC3	805	822	SDA	48.1	FALSE	8	6	Between	0
SMC1	SMC3	881	890	SDA	47.969	FALSE	3	2	Between	0
SMC1	SMC1	530	625	SDA	47.825	FALSE	8	7	Self	0
SMC1	SMC1	440	318	SDA	47.413	FALSE	5	4	Self	0
SMC1	SMC1	579	611	SDA	47.204	FALSE	3	2	Self	0
SMC3	SMC3	340	831	SDA	47.129	FALSE	8	6	Self	0
SMC1	SMC1	874	281	SDA	47.088	FALSE	6	3	Self	0
SMC1	SMC1	146	157	SDA	47.057	FALSE	4	2	Self	0
SMC1	SMC3	648	593	SDA	46.817	FALSE	3	2	Between	0
SMC1	SMC1	644	583	SDA	46.531	FALSE	4	4	Self	0
SMC3	SMC3	54	144	SDA	46.523	FALSE	4	3	Self	0
Separase-scc1-fusion	Separase-scc1-fusion	1366	2089	SDA	46.372	FALSE	3	3	Self	0
SMC3	SMC1	206	1026	SDA	46.359	FALSE	4	2	Between	0
SMC1	SMC1	903	502	SDA	46.323	FALSE	5	4	Self	0
SMC3	SMC3	336	831	SDA	46.041	FALSE	8	6	Self	0
SMC1	SMC1	768	394	SDA	45.731	FALSE	5	3	Self	0
Separase-scc1-fusion	Separase-scc1-fusion	2032	2130	SDA	45.722	FALSE	3	2	Self	0
SMC1	SMC3	957	231	SDA	45.634	FALSE	3	3	Between	0
SMC1	SMC1	581	639	SDA	45.304	FALSE	4	3	Self	0
SMC3	SMC1	894	881	SDA	45.192	FALSE	4	3	Between	0
SMC3	SMC1	920	917	SDA	45.125	FALSE	6	3	Between	0
SMC1	SMC3	960	968	SDA	45.051	FALSE	3	3	Between	0
SMC1	SMC1	581	658	SDA	45.051	FALSE	3	3	Self	0
SMC1	SMC1	581	643	SDA	44.714	FALSE	2	2	Self	0
Separase-scc1-fusion	Separase-scc1-fusion	2033	2128	SDA	44.713	FALSE	5	4	Self	0
SMC1	Separase-scc1-fusion	1233	2089	SDA	44.71	FALSE	3	3	Between	0
SMC1	SMC3	540	583	SDA	44.67	FALSE	5	5	Between	0
SMC1	SMC3	579	659	SDA	44.557	FALSE	3	2	Between	0
SMC1	SMC1	579	644	SDA	44.555	FALSE	3	3	Self	0
SMC1	SMC1	611	637	SDA	44.324	FALSE	3	1	Self	0
SMC3	SMC3	723	462	SDA	44.05	FALSE	4	4	Self	0
SMC1	SMC1	660	486	SDA	43.97	FALSE	3	2	Self	0
SMC3	SMC3	649	629	SDA	43.756	FALSE	4	2	Self	0
SMC3	SMC1	586	540	SDA	43.584	FALSE	3	3	Between	0
SMC1	SMC1	583	606	SDA	43.383	FALSE	4	2	Self	0
SMC1	SMC1	607	583	SDA	43.337	FALSE	2	1	Self	0
SMC3	SMC1	205	1026	SDA	43.222	FALSE	4	3	Between	0
SMC1	SMC1	661	528	SDA	43.21	FALSE	4	3	Self	0
SMC1	SMC1	437	714	SDA	43.208	FALSE	6	6	Self	0
SMC1	SMC1	582	644	SDA	42.996	FALSE	3	3	Self	0
A0A2H1WFA2	A0A2H1WFA2	329	319	SDA	42.979	FALSE	4	3	Self	0
SMC1	SMC1	369	796	SDA	42.912	FALSE	5	4	Self	0
SMC3	SMC3	831	332	SDA	42.561	FALSE	8	5	Self	0
SMC3	SMC1	894	882	SDA	41.915	FALSE	4	3	Between	0
Separase-scc1-fusion	Separase-scc1-fusion	2031	2128	SDA	41.906	FALSE	4	3	Self	0
SMC1	SMC3	581	656	SDA	41.904	FALSE	3	3	Between	0
SMC1	SMC1	638	583	SDA	41.854	FALSE	3	3	Self	0
SMC1	SMC1	661	540	SDA	41.807	FALSE	3	2	Self	0
SMC1	SMC3	660	583	SDA	41.71	FALSE	4	3	Between	0
SMC1	SMC1	579	642	SDA	41.671	FALSE	4	3	Self	0
SMC3	SMC3	968	957	SDA	41.356	FALSE	4	4	Self	0
SMC3	SMC3	985	210	SDA	41.225	FALSE	2	1	Self	0
SMC3	SMC3	476	695	SDA	41.188	FALSE	3	2	Self	0
SMC1	SMC3	281	285	SDA	41.187	FALSE	6	4	Between	0
SMC3	SMC3	207	986	SDA	41.022	FALSE	2	1	Self	0
SMC1	SMC1	622	528	SDA	40.543	FALSE	2	2	Self	0
SMC3	SMC3	969	959	SDA	40.434	FALSE	4	4	Self	0
SMC1	SMC3	957	232	SDA	40.29	FALSE	2	2	Between	0
SMC1	SMC1	357	806	SDA	40.282	FALSE	4	3	Self	0
SMC1	SMC1	637	543	SDA	39.624	FALSE	3	2	Self	0
SMC1	SMC1	611	543	SDA	39.575	FALSE	3	3	Self	0
SMC1	SMC1	581	640	SDA	39.567	FALSE	3	3	Self	0
SMC3	SMC1	213	213	SDA	39.458	FALSE	4	1	Between	0
SMC3	SMC3	985	213	SDA	39.431	FALSE	3	2	Self	0
SMC1	SMC1	845	311	SDA	39.421	FALSE	6	6	Self	0
SMC3	SMC3	224	948	SDA	39.42	FALSE	2	1	Self	0
SMC3	SMC1	503	487	SDA	39.382	FALSE	2	2	Between	0
SMC3	SMC3	231	942	SDA	39.033	FALSE	2	1	Self	0
SMC1	SMC1	768	392	SDA	38.989	FALSE	4	4	Self	0
SMC3	SMC3	820	353	SDA	38.907	FALSE	3	2	Self	0
SMC3	SMC3	231	948	SDA	38.83	FALSE	3	2	Self	0
SMC1	SMC3	540	660	SDA	38.672	FALSE	2	2	Between	0
SMC1	SMC1	740	420	SDA	38.576	FALSE	5	4	Self	0
SMC3	SMC1	920	916	SDA	38.545	FALSE	4	3	Between	0
SMC1	SMC3	954	968	SDA	38.508	FALSE	2	2	Between	0
SMC3	SMC1	923	910	SDA	38.411	FALSE	2	2	Between	0
SMC1	SMC1	1000	230	SDA	38.005	FALSE	4	3	Self	0
SMC1	SMC3	654	598	SDA	37.994	FALSE	4	3	Between	0
SMC3	SMC3	231	963	SDA	37.876	FALSE	2	1	Self	0
SMC3	SMC3;A0A9R0DEU8	1199	1190;1176	SDA	37.634	FALSE	3	2	Self	0
SMC1	SMC1;A0A2H1WK95	1100	149;150	SDA	37.604	FALSE	2	2	Self	0
SMC1	SMC1	661	611	SDA	37.592	FALSE	2	1	Self	0
Separase-scc1-fusion	Separase-scc1-fusion	1359	2089	SDA	37.405	FALSE	2	1	Self	0
SMC1	SMC1	1000	228	SDA	37.366	FALSE	2	2	Self	0
Separase-scc1-fusion	Separase-scc1-fusion	2031	2130	SDA	37.296	FALSE	3	2	Self	0
SMC1	SMC1	866	294	SDA	37.271	FALSE	3	3	Self	0
SMC3	SMC3	475	695	SDA	37.147	FALSE	2	2	Self	0
SMC3	SMC3	961	213	SDA	37.058	FALSE	2	2	Self	0
SMC1	SMC1	437	715	SDA	37.042	FALSE	3	2	Self	0
SMC3	SMC1	891	881	SDA	36.982	FALSE	3	2	Between	0
SMC3	SMC3	820	354	SDA	36.893	FALSE	3	2	Self	0
SMC1	SMC3	648	600	SDA	36.885	FALSE	3	3	Between	0
SMC1	SMC3	661	586	SDA	36.828	FALSE	4	4	Between	0
SMC1	SMC1	63	13	SDA	36.812	FALSE	2	1	Self	0
Separase-scc1-fusion	Separase-scc1-fusion	2033	2130	SDA	36.798	FALSE	2	2	Self	0
SMC3	SMC3	890	286	SDA	36.776	FALSE	4	3	Self	0
SMC3	SMC3	222	942	SDA	36.741	FALSE	2	2	Self	0
SMC1	SMC1	438	723	SDA	36.696	FALSE	2	2	Self	0
SMC1	SMC1	486	528	SDA	36.669	FALSE	3	2	Self	0
SMC1	SMC1	581	642	SDA	36.512	FALSE	2	2	Self	0
SMC1	SMC1	625	592	SDA	36.501	FALSE	2	2	Self	0
SMC1	SMC1	355	796	SDA	36.461	FALSE	3	3	Self	0
SMC3	SMC3	985	209	SDA	36.386	FALSE	2	1	Self	0
SMC1	SMC1	660	487	SDA	36.181	FALSE	2	2	Self	0
SMC1	SMC3	540	562	SDA	36.146	FALSE	3	3	Between	0
SMC1	SMC1	260	267	SDA	36.133	FALSE	5	4	Self	0
SMC3	SMC3	436	738	SDA	36.11	FALSE	3	2	Self	0
SMC1	SMC3	1026	208	SDA	36.005	FALSE	4	4	Between	0
SMC1	SMC1	528	657	SDA	35.973	FALSE	4	3	Self	0
SMC3	SMC3	865	308	SDA	35.966	FALSE	2	2	Self	0
Separase-scc1-fusion	Separase-scc1-fusion	222	277	SDA	35.958	FALSE	2	1	Self	0
SMC1	SMC1	582	607	SDA	35.848	FALSE	2	2	Self	0
SMC1	SMC3	960	245	SDA	35.688	FALSE	2	2	Between	0
SMC1	SMC1	620	528	SDA	35.685	FALSE	3	3	Self	0
SMC1	SMC1	581	649	SDA	35.425	FALSE	1	1	Self	0
SMC1	SMC1	437	718	SDA	35.393	FALSE	2	1	Self	0
SMC3	SMC3	54	143	SDA	35.266	FALSE	2	2	Self	0
SMC1	SMC1	579	639	SDA	35.076	FALSE	2	1	Self	0
Separase-scc1-fusion	Separase-scc1-fusion	64	131	Ccm-SDA	34.928	FALSE	2	1	Self	0
SMC3	SMC1	727	715	SDA	34.925	FALSE	4	3	Between	0
SMC3	SMC3	656	629	SDA	34.907	FALSE	2	1	Self	0
SMC3	SMC3	894	278	SDA	34.818	FALSE	3	3	Self	0
SMC3	SMC3	223	942	SDA	34.817	FALSE	2	2	Self	0
SMC1	SMC3	648	599	SDA	34.813	FALSE	2	2	Between	0
Separase-scc1-fusion	Separase-scc1-fusion	1043	1008	SDA	34.805	FALSE	1	1	Self	0
SMC3	SMC3	985	211	SDA	34.721	FALSE	2	1	Self	0
SMC3	SMC3	820	349	SDA	34.674	FALSE	3	2	Self	0
SMC3	SMC1	592	650	SDA	34.64	FALSE	2	2	Between	0
SMC3	SMC3;A0A9R0DEU8	1198	1190;1176	SDA	34.457	FALSE	3	2	Self	0
SMC1	SMC1	529	661	SDA	34.423	FALSE	2	2	Self	0
Separase-scc1-fusion	Separase-scc1-fusion	2035	2130	SDA	34.212	FALSE	3	3	Self	0
SMC3	SMC3	751	828	SDA	34.127	FALSE	3	1	Self	0
SMC1	SMC1	365	796	SDA	34.105	FALSE	2	2	Self	0
SMC1	SMC1	623	592	SDA	33.997	FALSE	2	1	Self	0
SMC3	SMC3	589	565	SDA	33.96	FALSE	2	2	Self	0
SMC1	SMC1	581	644	SDA	33.942	FALSE	3	3	Self	0
SMC3	SMC1	503	484	SDA	33.927	FALSE	2	1	Between	0
SMC1	SMC1	436	324	SDA	33.848	FALSE	3	1	Self	0
SMC3	SMC1	203	1026	SDA	33.817	FALSE	3	2	Between	0
SMC1	SMC1	773	379	SDA	33.811	FALSE	3	3	Self	0
SMC1	SMC1	611	636	SDA	33.656	FALSE	2	1	Self	0
SMC1	SMC3	578	669	SDA	33.639	FALSE	2	1	Between	0
SMC1	SMC1	814	344	SDA	33.557	FALSE	4	3	Self	0
SMC1	SMC1	1104	1063	SDA	33.517	FALSE	2	2	Self	0
SMC1	SMC1	528	656	SDA	33.504	FALSE	3	3	Self	0
SMC3	SMC3	943	235	SDA	33.497	FALSE	2	1	Self	0
SMC1	SMC1	581	650	SDA	33.419	FALSE	2	2	Self	0
SMC1	SMC3	951	965	SDA	33.384	FALSE	2	2	Between	0
SMC1	SMC1	529	618	SDA	33.299	FALSE	2	2	Self	0
SMC3	SMC3	235	963	SDA	33.292	FALSE	2	1	Self	0
SMC1	SMC1	146	159	SDA	33.244	FALSE	3	2	Self	0
Separase-scc1-fusion	Separase-scc1-fusion	170	116	SDA	33.229	FALSE	2	1	Self	0
SMC1	SMC1	581	652	SDA	33.22	FALSE	2	2	Self	0
SMC1	SMC1	579	614	SDA	33.173	FALSE	2	2	Self	0
SMC1	SMC3	540	563	SDA	33.121	FALSE	2	2	Between	0
SMC1	SMC3	954	238	SDA	33.119	FALSE	2	2	Between	0
SMC3	SMC3	961	970	SDA	33.099	FALSE	4	3	Self	0
SMC1	SMC1	607	581	SDA	33.096	FALSE	1	1	Self	0
SMC1	SMC3	946	965	SDA	33.007	FALSE	2	2	Between	0
SMC1	SMC1	229	1002	SDA	32.942	FALSE	2	2	Self	0
SMC1	SMC1	1100	149	SDA	32.904	FALSE	2	2	Self	0
Separase-scc1-fusion	Separase-scc1-fusion	2251	2581	SDA	32.9	FALSE	1	1	Self	0
SMC1	SMC1	581	641	SDA	32.873	FALSE	2	2	Self	0
Separase-scc1-fusion	Separase-scc1-fusion	1368	2066	SDA	32.835	FALSE	1	1	Self	0
SMC1	SMC1	521	508	SDA	32.83	FALSE	2	2	Self	0
SMC3	SMC1	589	649	SDA	32.722	FALSE	2	2	Between	0
SMC3	SMC1	584	536	SDA	32.667	FALSE	2	2	Between	0
SMC3	SMC3	217	968	SDA	32.609	FALSE	2	1	Self	0
SMC1	SMC1	579	651	SDA	32.561	FALSE	2	2	Self	0
SMC1	SMC1	1054	179	SDA	32.561	FALSE	2	1	Self	0
SMC3	SMC3	936	240	SDA	32.539	FALSE	4	4	Self	0
Separase-scc1-fusion	Separase-scc1-fusion	1369	1336	Ccm-SDA	32.379	FALSE	1	1	Self	0
SMC1	SMC1	922	234	SDA	32.339	FALSE	2	1	Self	0
SMC1	SMC1	537	611	SDA	32.266	FALSE	3	3	Self	0
SMC3	SMC3	52	143	SDA	32.262	FALSE	2	2	Self	0
SMC3	SMC1	231	956	SDA	32.257	FALSE	2	2	Between	0
SMC3	SMC3	722	462	SDA	32.203	FALSE	2	2	Self	0
SMC1	SMC1	581	608	SDA	32.043	FALSE	2	2	Self	0
SMC1	SMC3	962	234	SDA	32.026	FALSE	2	2	Between	0
SMC1	SMC3	536	582	SDA	32.003	FALSE	2	2	Between	0
Separase-scc1-fusion	Separase-scc1-fusion	1367	2066	SDA	31.908	FALSE	1	1	Self	0
SMC1	SMC1	314	844	SDA	31.852	FALSE	4	4	Self	0
SMC3	SMC1	740	430	SDA	31.807	FALSE	3	3	Between	0
SMC1;A0A2H1WK95	SMC1	146;147	157	SDA	31.768	FALSE	3	2	Self	0
SMC1	SMC1	943	980	SDA	31.686	FALSE	1	1	Self	0
SA2;Separase-scc1-fusion	Separase-scc1-fusion	1271;2748	2560	SDA	31.634	FALSE	2	1	Self	0
SMC1	SMC1	540	653	SDA	31.626	FALSE	2	2	Self	0
SMC1	SMC3	540	564	SDA	31.599	FALSE	2	2	Between	0
Separase-scc1-fusion	Separase-scc1-fusion	1359	1322	SDA	31.547	FALSE	1	1	Self	0
SMC3	SMC1	585	660	SDA	31.509	FALSE	2	2	Between	0
SMC1	SMC1	528	659	SDA	31.486	FALSE	4	4	Self	0
SMC3	SMC3	215	969	SDA	31.456	FALSE	2	1	Self	0
SA2;Separase-scc1-fusion	Separase-scc1-fusion	1263;2740	2560	SDA	31.441	FALSE	2	1	Self	0
SMC1	SMC1	618	530	SDA	31.192	FALSE	2	2	Self	0
SMC3	SMC3	434	740	SDA	31.187	FALSE	3	2	Self	0
SMC1	SMC1	582	638	SDA	31.119	FALSE	1	1	Self	0
SMC1	SMC1	1030	195	SDA	31.027	FALSE	5	4	Self	0
SMC1	SMC3	882	892	SDA	30.997	FALSE	3	3	Between	0
SMC3	SMC1	585	540	SDA	30.992	FALSE	2	2	Between	0
SMC1	SMC1	91	5	SDA	30.931	FALSE	2	2	Self	0
Separase-scc1-fusion	Separase-scc1-fusion	1356	1336	SDA	30.927	FALSE	1	1	Self	0
SMC1;A0A2H1WK95	SMC1	146;147	156	SDA	30.912	FALSE	2	2	Self	0
SMC1	SMC3	582	659	SDA	30.868	FALSE	2	2	Between	0
Separase-scc1-fusion	Separase-scc1-fusion	1008	1927	SDA	30.756	FALSE	2	1	Self	0
SMC1	SMC1	440	433	SDA	30.728	FALSE	3	1	Self	0
Separase-scc1-fusion	SMC3	2031	1105	SDA	30.682	FALSE	2	2	Between	0
SMC1	SMC1	625	528	SDA	30.611	FALSE	2	2	Self	0
SMC3	SMC3	593	565	SDA	30.571	FALSE	2	2	Self	0
SMC1	SMC1	482	526	SDA	30.547	FALSE	2	2	Self	0
SMC1	SMC3	661	503	SDA	30.535	FALSE	2	1	Between	0
SMC1	SMC1	657	539	SDA	30.506	FALSE	3	3	Self	0
SMC3	SMC1	921	917	SDA	30.483	FALSE	3	2	Between	0
SMC1	SMC1	526	661	SDA	30.464	FALSE	3	2	Self	0
SMC1	SMC1	52	105	SDA	30.425	FALSE	2	2	Self	0
Separase-scc1-fusion	Separase-scc1-fusion	1322	2376	SDA	30.406	FALSE	2	2	Self	0
SMC1	SMC3	960	249	SDA	30.288	FALSE	2	2	Between	0
SMC3	SMC1	315	311	SDA	30.248	FALSE	2	1	Between	0
SMC1	SMC1	529	659	SDA	30.22	FALSE	2	2	Self	0
SMC1	SMC1	1048	189	SDA	30.206	FALSE	3	3	Self	0
SMC1	SMC1	648	574	SDA	30.179	FALSE	1	1	Self	0
SMC3	SMC3	891	278	SDA	30.14	FALSE	3	2	Self	0
SMC3	SMC3	1078	1034	SDA	30.107	FALSE	1	1	Self	0
SMC3	SMC3	593	570	SDA	30.068	FALSE	2	2	Self	0
Separase-scc1-fusion	Separase-scc1-fusion	2066	2135	Ccm-SDA	30.067	FALSE	2	2	Self	0
SMC1	SMC1	1210	72	Ccm-SDA	30.018	FALSE	2	2	Self	0
SMC1	SMC1	1046	189	SDA	29.95	FALSE	3	3	Self	0
SMC1	SMC1	146	158	SDA	29.947	FALSE	2	1	Self	0
Separase-scc1-fusion	Separase-scc1-fusion	2519	2478	SDA	29.87	FALSE	1	1	Self	0
SMC1;A0A2H1WK95	SMC1	146;147	159	SDA	29.749	FALSE	2	2	Self	0
Separase-scc1-fusion	Separase-scc1-fusion	2028	2128	SDA	29.725	FALSE	3	2	Self	0
SMC1	SMC1	1120	1085	SDA	29.634	FALSE	1	1	Self	0
Separase-scc1-fusion	Separase-scc1-fusion	1369	1322	Ccm-SDA	29.598	FALSE	1	1	Self	0
SA2;Separase-scc1-fusion	Separase-scc1-fusion	1259;2736	2560	SDA	29.566	FALSE	2	1	Self	0
SMC1	SMC1	637	576	SDA	29.548	FALSE	1	1	Self	0
SMC3	SMC3	217	961	SDA	29.529	FALSE	1	1	Self	0
SMC1	SMC1	575	637	SDA	29.521	FALSE	1	1	Self	0
Separase-scc1-fusion	Separase-scc1-fusion	1314	2376	SDA	29.506	FALSE	3	3	Self	0
SMC1	SMC1	903	500	SDA	29.501	FALSE	2	2	Self	0
Separase-scc1-fusion	Separase-scc1-fusion	1367	1322	SDA	29.448	FALSE	1	1	Self	0
SMC3	SMC1	924	917	SDA	29.442	FALSE	3	3	Between	0
SMC3	SMC1	202	1027	SDA	29.416	FALSE	2	2	Between	0
SMC3	SMC1	658	540	SDA	29.409	FALSE	1	1	Between	0
SMC1	SMC1	637	578	SDA	29.373	FALSE	1	1	Self	0
SMC1	SMC3	957	234	SDA	29.347	FALSE	1	1	Between	0
SMC3	SMC1	320	312	SDA	29.308	FALSE	2	1	Between	0
SMC1	SMC1	944	980	SDA	29.192	FALSE	1	1	Self	0
SMC1	SMC1	540	638	SDA	29.172	FALSE	1	1	Self	0
SMC3	SMC1	593	649	SDA	29.144	FALSE	1	1	Between	0
SMC3	SMC3	231	936	SDA	29.092	FALSE	2	2	Self	0
SMC1	SMC1	1000	225	SDA	28.976	FALSE	2	2	Self	0
SMC1	SMC1	317	440	SDA	28.936	FALSE	2	2	Self	0
SMC1	SMC1	477	528	SDA	28.911	FALSE	2	2	Self	0
Separase-scc1-fusion	Separase-scc1-fusion	2519	2479	SDA	28.893	FALSE	1	1	Self	0
SMC1	SMC1	579	612	SDA	28.886	FALSE	1	1	Self	0
SMC1	SMC3	537	560	SDA	28.865	FALSE	2	1	Between	0
SMC1	SMC3	882	890	SDA	28.828	FALSE	2	2	Between	0
SMC1	SMC3	579	653	SDA	28.783	FALSE	2	2	Between	0
SMC1	SMC1	372	796	SDA	28.714	FALSE	2	2	Self	0
SMC3	SMC3	956	217	SDA	28.678	FALSE	1	1	Self	0
SMC1	SMC1	640	575	SDA	28.658	FALSE	2	2	Self	0
SMC3	SMC1	920	501	SDA	28.632	FALSE	2	2	Between	0
Separase-scc1-fusion	Separase-scc1-fusion	562	602	SDA	28.615	FALSE	2	2	Self	0
SMC3	SMC3	235	945	SDA	28.596	FALSE	1	1	Self	0
SMC1	SMC1	540	620	SDA	28.595	FALSE	2	2	Self	0
SMC1	SMC1	310	845	SDA	28.525	FALSE	3	3	Self	0
SMC1	SMC1	937	213	SDA	28.475	FALSE	2	1	Self	0
SMC3	SMC3	225	956	SDA	28.372	FALSE	1	1	Self	0
SMC1	SMC3	964	232	SDA	28.359	FALSE	1	1	Between	0
A0A2H1WYZ7	A0A2H1WYZ7	493	467	SDA	28.321	FALSE	1	1	Self	0
SMC1	SMC1	443	317	SDA	28.321	FALSE	2	2	Self	0
SMC3	SMC3	436	743	SDA	28.304	FALSE	3	2	Self	0
SMC1	SMC3	957	965	SDA	28.301	FALSE	2	2	Between	0
SMC1	SMC1	612	540	SDA	28.249	FALSE	1	1	Self	0
SMC3	SMC3	962	213	SDA	28.228	FALSE	1	1	Self	0
Separase-scc1-fusion	Separase-scc1-fusion	2519	2480	SDA	28.203	FALSE	1	1	Self	0
SMC1	SMC1	903	501	SDA	28.096	FALSE	2	2	Self	0
SMC1	SMC3	538	560	SDA	28.087	FALSE	2	2	Between	0
Separase-scc1-fusion	Separase-scc1-fusion	1356	2089	SDA	28.08	FALSE	1	1	Self	0
SMC1	SMC1	661	549	SDA	28.074	FALSE	2	2	Self	0
SMC1	SMC1	528	482	SDA	28.039	FALSE	1	1	Self	0
SMC1;A0A2H1WK95	SMC1	148;149	159	SDA	28.028	FALSE	2	2	Self	0
SMC1	SMC1	106	8	SDA	28.017	FALSE	2	1	Self	0
SMC3	SMC1	968	1005	SDA	27.974	FALSE	2	1	Between	0
SMC1	SMC1	607	572	SDA	27.957	FALSE	2	2	Self	0
SMC1	SMC3	953	968	SDA	27.95	FALSE	1	1	Between	0
SMC1	SMC1	624	592	SDA	27.938	FALSE	2	1	Self	0
SMC1	SMC1	736	420	SDA	27.916	FALSE	2	1	Self	0
SMC1	SMC1	620	526	SDA	27.91	FALSE	3	3	Self	0
Separase-scc1-fusion	Separase-scc1-fusion	2582	2720	SDA	27.909	FALSE	1	1	Self	0
SMC3	SMC1	594	637	SDA	27.878	FALSE	1	1	Between	0
SMC1	SMC1	636	575	SDA	27.876	FALSE	1	1	Self	0
SMC1	SMC3	660	505	SDA	27.87	FALSE	2	1	Between	0
Separase-scc1-fusion	Separase-scc1-fusion	2098	2028	SDA	27.859	FALSE	1	1	Self	0
SMC1	SMC1	660	485	SDA	27.859	FALSE	2	2	Self	0
SMC3	SMC3;A0A9R0DEU8	1196	1190;1176	SDA	27.798	FALSE	2	1	Self	0
A0A2H1WFA2	A0A9R0DJD5;A0A2H1WFA2	346	301;304	SDA	27.762	FALSE	3	3	Self	0
SMC1	SMC1	639	575	SDA	27.715	FALSE	2	2	Self	0
SMC1	SMC1	713	300	SDA	27.641	FALSE	2	1	Self	0
SMC1	SMC1	1100	142	SDA	27.612	FALSE	1	1	Self	0
SMC1	SMC3	1000	968	SDA	27.593	FALSE	1	1	Between	0
SMC1	SMC1	540	639	SDA	27.516	FALSE	1	1	Self	0
SMC1	SMC1	540	644	SDA	27.425	FALSE	1	1	Self	0
Separase-scc1-fusion	Separase-scc1-fusion	1359	1336	SDA	27.423	FALSE	1	1	Self	0
SMC1	SMC1	1213	72	SDA	27.39	FALSE	1	1	Self	0
SMC1	SMC1	641	579	SDA	27.345	FALSE	1	1	Self	0
Separase-scc1-fusion	Separase-scc1-fusion	2519	2482	SDA	27.328	FALSE	1	1	Self	0
Separase-scc1-fusion	Separase-scc1-fusion	1369	2335	Ccm-SDA	27.245	FALSE	1	1	Self	0
SMC3	SMC3	660	630	SDA	27.204	FALSE	2	2	Self	0
SMC3	SMC1	188	195	SDA	27.193	FALSE	4	3	Between	0
Separase-scc1-fusion	Separase-scc1-fusion	1357	2089	SDA	27.184	FALSE	1	1	Self	0
SMC1	SMC3	660	584	SDA	27.148	FALSE	2	2	Between	0
SMC3	SMC3	336	832	SDA	27.117	FALSE	4	2	Self	0
SMC1	SMC1	640	579	SDA	27.081	FALSE	2	2	Self	0
Separase-scc1-fusion	Separase-scc1-fusion	2516	2482	SDA	27.075	FALSE	1	1	Self	0
SMC3	SMC1	909	260	SDA	27.074	FALSE	2	2	Between	0
SMC3	SMC3	956	970	SDA	27.017	FALSE	1	1	Self	0
SMC1	SMC1	579	652	SDA	27.001	FALSE	2	2	Self	0
Separase-scc1-fusion	SA2;Separase-scc1-fusion	2551	1271;2748	SDA	26.993	FALSE	1	1	Self	0
SMC1	SMC3	949	963	SDA	26.989	FALSE	1	1	Between	0
A0A2H1WYZ7	A0A2H1WYZ7	106	73	SDA	26.956	FALSE	1	1	Self	0
Separase-scc1-fusion	Separase-scc1-fusion	64	25	SDA	26.93	FALSE	1	1	Self	0
SMC1	SMC1	318	436	SDA	26.916	FALSE	2	2	Self	0
SMC1	SMC1	611	538	SDA	26.91	FALSE	1	1	Self	0
SMC1	SMC3	53	1078	SDA	26.903	FALSE	1	1	Between	0
SMC3	SMC1	285	882	SDA	26.901	FALSE	2	2	Between	0
SMC1	SMC3	960	963	SDA	26.876	FALSE	1	1	Between	0
SMC1	SMC1	540	617	SDA	26.867	FALSE	1	1	Self	0
Separase-scc1-fusion	Separase-scc1-fusion	1381	2335	SDA	26.856	FALSE	1	1	Self	0
SMC1	SMC3	579	656	SDA	26.781	FALSE	1	1	Between	0
SMC1	SMC3	52	1075	SDA	26.759	FALSE	1	1	Between	0
SMC3	SMC3	1073	1034	SDA	26.735	FALSE	1	1	Self	0
SMC1	SMC1	578	648	SDA	26.669	FALSE	2	1	Self	0
SMC3	SMC3;A0A9R0DEU8	1194	68;68	SDA	26.651	FALSE	1	1	Self	0
Separase-scc1-fusion	SMC1	2098	1210	Ccm-SDA	26.64	FALSE	1	1	Between	0
SMC1	SMC3	540	565	SDA	26.639	FALSE	2	2	Between	0
SMC3	SMC1	243	954	SDA	26.571	FALSE	1	1	Between	0
Separase-scc1-fusion	Separase-scc1-fusion	1008	1935	SDA	26.552	FALSE	1	1	Self	0
SMC1	SMC3	54	1078	SDA	26.51	FALSE	1	1	Between	0
SMC3	SMC3;A0A9R0DEU8	1197	1190;1176	SDA	26.461	FALSE	2	2	Self	0
SMC1	SMC1	607	540	SDA	26.456	FALSE	1	1	Self	0
SMC1	SMC3	580	659	SDA	26.455	FALSE	1	1	Between	0
SMC1	SMC3	1002	963	SDA	26.433	FALSE	2	1	Between	0
SMC3	SMC3	443	740	SDA	26.43	FALSE	2	2	Self	0
SMC1	SMC3	957	235	SDA	26.406	FALSE	1	1	Between	0
SMC1	SMC3	651	592	SDA	26.394	FALSE	2	2	Between	0
SMC1	SMC1	922	232	SDA	26.383	FALSE	2	1	Self	0
SMC3	SMC3	943	225	SDA	26.355	FALSE	1	1	Self	0
SMC1	SMC1	411	752	SDA	26.343	FALSE	2	1	Self	0
SMC3	SMC3	1060	1026	SDA	26.321	FALSE	1	1	Self	0
SMC3	SMC3	890	285	SDA	26.233	FALSE	2	1	Self	0
SMC1	SMC1	535	486	SDA	26.223	FALSE	2	2	Self	0
SMC1	SMC1	622	592	SDA	26.203	FALSE	1	1	Self	0
SMC1	SMC1	532	657	SDA	26.203	FALSE	4	4	Self	0
SMC1	SMC3	964	234	SDA	26.137	FALSE	1	1	Between	0
SMC1	SMC1	998	227	SDA	26.106	FALSE	1	1	Self	0
Separase-scc1-fusion	Separase-scc1-fusion	1363	2066	SDA	26.09	FALSE	1	1	Self	0
Separase-scc1-fusion	Separase-scc1-fusion	2398	2479	SDA	26.009	FALSE	1	1	Self	0
SMC1	SMC1	796	364	SDA	26.001	FALSE	1	1	Self	0
SMC1	SMC3	961	963	SDA	25.987	FALSE	1	1	Between	0
SMC1	SMC1	438	724	SDA	25.972	FALSE	1	1	Self	0
SMC1	SMC1	946	980	SDA	25.898	FALSE	1	1	Self	0
SMC3	SMC3	959	968	SDA	25.895	FALSE	1	1	Self	0
SMC1	SMC1	897	261	SDA	25.894	FALSE	2	2	Self	0
SMC1	SMC1	453	708	SDA	25.889	FALSE	2	2	Self	0
SMC1	SMC1	262	897	SDA	25.884	FALSE	2	2	Self	0
SMC3;A0A9R0DEU8	SMC3	1149;1135	140	SDA	25.868	FALSE	1	1	Self	0
Separase-scc1-fusion	Separase-scc1-fusion	2034	2130	SDA	25.846	FALSE	1	1	Self	0
SMC1	SMC1	540	640	SDA	25.833	FALSE	2	2	Self	0
SMC3	SMC1	968	1006	SDA	25.83	FALSE	2	2	Between	0
SMC1	SMC1	360	809	SDA	25.761	FALSE	3	3	Self	0
SMC1	SMC1;A0A2H1WK95	1105	149;150	SDA	25.71	FALSE	1	1	Self	0
SMC1	SMC1	578	644	SDA	25.685	FALSE	1	1	Self	0
Separase-scc1-fusion	Separase-scc1-fusion	64	18	SDA	25.638	FALSE	1	1	Self	0
SMC1	SMC1	637	573	SDA	25.558	FALSE	1	1	Self	0
Separase-scc1-fusion	SMC1	2089	1230	SDA	25.554	FALSE	2	2	Between	0
SMC1	Separase-scc1-fusion	1232	2084	SDA	25.547	FALSE	1	1	Between	0
SMC1	SMC1	580	657	SDA	25.535	FALSE	1	1	Self	0
SMC1	SMC1	536	655	SDA	25.522	FALSE	1	1	Self	0
SA2;Separase-scc1-fusion	Separase-scc1-fusion	1271;2748	2376	SDA	25.517	FALSE	2	1	Self	0
SMC1	SMC1	535	656	SDA	25.515	FALSE	2	2	Self	0
SMC1	SMC3	962	247	SDA	25.476	FALSE	1	1	Between	0
SMC1	SMC1	344	815	SDA	25.467	FALSE	3	3	Self	0
SMC1	SMC1	648	620	SDA	25.41	FALSE	1	1	Self	0
Separase-scc1-fusion	Separase-scc1-fusion	2576	2538	SDA	25.356	FALSE	1	1	Self	0
SMC3	SMC1	895	280	SDA	25.33	FALSE	2	2	Between	0
SMC1	SMC1	607	538	SDA	25.287	FALSE	1	1	Self	0
Separase-scc1-fusion	Separase-scc1-fusion	2578	2248	SDA	25.278	FALSE	1	1	Self	0
SMC3	SMC3	740	432	SDA	25.26	FALSE	2	1	Self	0
Separase-scc1-fusion	Separase-scc1-fusion	1899	1894	SDA	25.197	FALSE	2	2	Self	0
SMC1	SMC3	648	660	SDA	25.172	FALSE	1	1	Between	0
SMC3	SMC1	599	637	SDA	25.16	FALSE	1	1	Between	0
SMC3	SMC3	54	142	SDA	25.151	FALSE	1	1	Self	0
SMC1	SMC3	950	963	SDA	25.124	FALSE	1	1	Between	0
SMC1	Separase-scc1-fusion	1233	2084	SDA	25.098	FALSE	1	1	Between	0
SMC3;A0A9R0DEU8	SMC3	1143;1129	140	SDA	25.095	FALSE	1	1	Self	0
SMC1	SMC1	583	657	SDA	25.039	FALSE	2	2	Self	0
Separase-scc1-fusion	Separase-scc1-fusion	1914	2089	SDA	25.008	FALSE	1	1	Self	0
SMC3	SMC3	894	280	SDA	25.005	FALSE	2	2	Self	0
SMC3	SMC1	207	1026	SDA	25.005	FALSE	2	2	Between	0
SMC3	SMC1	977	213	SDA	25	FALSE	2	2	Between	0
SMC3	SMC1	909	261	SDA	25	FALSE	2	1	Between	0
SMC1	SMC1	660	521	SDA	24.911	FALSE	1	1	Self	0
Separase-scc1-fusion	Separase-scc1-fusion	2398	2474	SDA	24.903	FALSE	1	1	Self	0
SMC1	SMC1	796	366	SDA	24.83	FALSE	1	1	Self	0
Separase-scc1-fusion	Separase-scc1-fusion	64	21	SDA	24.809	FALSE	1	1	Self	0
SMC3	SMC3	1022	172	SDA	24.753	FALSE	1	1	Self	0
SMC3	SMC1	751	417	SDA	24.75	FALSE	2	2	Between	0
SMC1	SMC3	56	1074	SDA	24.742	FALSE	1	1	Between	0
SMC1	SMC1	90	110	SDA	24.733	FALSE	1	1	Self	0
SMC1	SMC1	637	536	SDA	24.722	FALSE	1	1	Self	0
SMC1	SMC1	648	622	SDA	24.692	FALSE	1	1	Self	0
SMC1	SMC1	540	656	SDA	24.673	FALSE	1	1	Self	0
SMC1	SMC3	286	285	SDA	24.665	FALSE	2	1	Between	0
SMC3	SMC3	437	743	SDA	24.62	FALSE	3	3	Self	0
SMC1	SMC1	310	844	SDA	24.562	FALSE	2	2	Self	0
SMC3	SMC3	962	225	SDA	24.51	FALSE	1	1	Self	0
Separase-scc1-fusion	Separase-scc1-fusion	2515	2482	SDA	24.509	FALSE	1	1	Self	0
SMC1	SMC1	229	992	SDA	24.499	FALSE	1	1	Self	0
SMC3	SMC1	968	1012	SDA	24.488	FALSE	1	1	Between	0
SMC1	SMC3	540	558	SDA	24.478	FALSE	2	2	Between	0
SMC1	SMC1	659	526	SDA	24.439	FALSE	2	2	Self	0
A0A2H1WYZ7	A0A2H1WYZ7	106	521	SDA	24.425	FALSE	1	1	Self	0
SA2	Separase-scc1-fusion	966	1914	SDA	24.394	FALSE	1	1	Between	0
SMC3	SMC1	889	882	SDA	24.305	FALSE	1	1	Between	0
Separase-scc1-fusion	Separase-scc1-fusion	1132	1188	SDA	24.27	FALSE	1	1	Self	0
SMC1	SMC1	487	526	SDA	24.226	FALSE	2	2	Self	0
SMC3	SMC3;A0A9R0DEU8	1194	70;70	SDA	24.205	FALSE	1	1	Self	0
SMC1	SMC1	659	536	SDA	24.088	FALSE	1	1	Self	0
SMC1	SMC1	723	440	SDA	24.077	FALSE	2	2	Self	0
SMC1	SMC1	438	714	SDA	23.993	FALSE	1	1	Self	0
SMC1	SMC3	962	965	SDA	23.968	FALSE	1	1	Between	0
SMC1	SMC1	796	373	SDA	23.937	FALSE	1	1	Self	0
SMC3	SMC1	963	973	SDA	23.932	FALSE	2	1	Between	0
SMC1	SMC1	608	540	SDA	23.932	FALSE	1	1	Self	0
SMC1	SMC3	540	566	SDA	23.929	FALSE	2	2	Between	0
Separase-scc1-fusion	Separase-scc1-fusion	64	19	SDA	23.905	FALSE	1	1	Self	0
SMC1	SMC3	963	245	SDA	23.901	FALSE	1	1	Between	0
SMC3;A0A9R0DEU8	SMC3	1151;1137	140	SDA	23.892	FALSE	1	1	Self	0
SMC1	SMC3	287	286	SDA	23.854	FALSE	2	2	Between	0
Separase-scc1-fusion	Separase-scc1-fusion	2320	2399	SDA	23.85	FALSE	1	1	Self	0
SMC3	SMC3	950	968	SDA	23.836	FALSE	1	1	Self	0
Separase-scc1-fusion	Separase-scc1-fusion	2519	2483	SDA	23.831	FALSE	1	1	Self	0
SMC1	SMC1	577	540	SDA	23.822	FALSE	1	1	Self	0
SMC1	SMC3	953	238	SDA	23.795	FALSE	1	1	Between	0
SMC1	SMC1	637	545	SDA	23.769	FALSE	1	1	Self	0
SMC1	SMC1	1054	178	SDA	23.75	FALSE	1	1	Self	0
SMC1	SMC1	539	644	SDA	23.686	FALSE	1	1	Self	0
SMC3	SMC1	514	477	SDA	23.673	FALSE	1	1	Between	0
SMC1	SMC1	656	536	SDA	23.648	FALSE	1	1	Self	0
Separase-scc1-fusion	Separase-scc1-fusion	64	20	SDA	23.644	FALSE	1	1	Self	0
Separase-scc1-fusion	Separase-scc1-fusion	1369	2340	Ccm-SDA	23.614	FALSE	1	1	Self	0
SMC1	SMC1	91	110	SDA	23.571	FALSE	1	1	Self	0
SMC1	SMC1	526	486	SDA	23.554	FALSE	1	1	Self	0
SMC1	SMC3	543	560	SDA	23.508	FALSE	2	2	Between	0
Separase-scc1-fusion	Separase-scc1-fusion	1917	2089	SDA	23.492	FALSE	1	1	Self	0
SMC1	SMC3	648	656	SDA	23.473	FALSE	2	2	Between	0
SMC1	SMC3	578	659	SDA	23.455	FALSE	1	1	Between	0
Separase-scc1-fusion	Separase-scc1-fusion	2033	2126	SDA	23.444	FALSE	1	1	Self	0
Separase-scc1-fusion	Separase-scc1-fusion	1371	2066	SDA	23.44	FALSE	1	1	Self	0
SMC1	SMC1	579	609	SDA	23.434	FALSE	1	1	Self	0
SMC3	SMC3;A0A9R0DEU8	1194	69;69	SDA	23.421	FALSE	1	1	Self	0
SMC1	SMC1	618	592	SDA	23.399	FALSE	2	1	Self	0
SMC1	SMC3	540	651	SDA	23.355	FALSE	1	1	Between	0
SMC1	SMC1	281	881	SDA	23.352	FALSE	2	2	Self	0
SMC1	SMC1	996	922	SDA	23.343	FALSE	2	1	Self	0
SMC1	SMC1	227	1002	SDA	23.315	FALSE	1	1	Self	0
Separase-scc1-fusion	Separase-scc1-fusion	2036	2128	SDA	23.308	FALSE	2	2	Self	0
SMC1	SMC1	1048	190	SDA	23.307	FALSE	3	3	Self	0
SMC1	SMC3	714	731	SDA	23.29	FALSE	2	2	Between	0
SMC1	SMC1	357	796	SDA	23.237	FALSE	1	1	Self	0
SMC1	SMC1	540	658	SDA	23.209	FALSE	1	1	Self	0
SMC1	SMC1	420	741	SDA	23.199	FALSE	1	1	Self	0
SMC1	SMC3	962	235	SDA	23.186	FALSE	1	1	Between	0
SMC1	SMC1	939	213	SDA	23.152	FALSE	2	1	Self	0
SMC3	SMC3	594	565	SDA	23.117	FALSE	1	1	Self	0
Separase-scc1-fusion	Separase-scc1-fusion	2399	2477	SDA	23.109	FALSE	1	1	Self	0
SMC1	SMC3	959	963	SDA	23.088	FALSE	1	1	Between	0
SMC1	SMC3	643	598	SDA	23.078	FALSE	1	1	Between	0
SMC1	SMC1	1211	72	SDA	23.044	FALSE	1	1	Self	0
SMC1	SMC1	638	574	SDA	23.026	FALSE	2	2	Self	0
SMC1	SMC3	583	671	SDA	23.012	FALSE	1	1	Between	0
Separase-scc1-fusion	Separase-scc1-fusion	170	118	SDA	22.966	FALSE	1	1	Self	0
SMC3	SMC3	1023	175	SDA	22.961	FALSE	1	1	Self	0
SMC1	SMC1;A0A2H1WK95	1108	146;147	SDA	22.946	FALSE	1	1	Self	0
SMC1	SMC1	146	156	SDA	22.876	FALSE	1	1	Self	0
Separase-scc1-fusion	Separase-scc1-fusion	170	114	SDA	22.864	FALSE	1	1	Self	0
SMC1	SMC1	148	159	SDA	22.858	FALSE	1	1	Self	0
SMC1	SMC1;A0A2H1WK95	1101	149;150	SDA	22.857	FALSE	2	2	Self	0
SMC1	SMC1	535	487	SDA	22.848	FALSE	3	3	Self	0
Separase-scc1-fusion	Separase-scc1-fusion	2035	2128	SDA	22.833	FALSE	1	1	Self	0
SMC1	SMC1	543	657	SDA	22.811	FALSE	1	1	Self	0
SMC1	SMC1	582	653	SDA	22.801	FALSE	1	1	Self	0
SMC3	SMC3;A0A9R0DEU8	1194	66;66	SDA	22.716	FALSE	1	1	Self	0
SMC3	SMC1	727	718	SDA	22.711	FALSE	2	2	Between	0
Separase-scc1-fusion	Separase-scc1-fusion	1370	1322	SDA	22.708	FALSE	1	1	Self	0
SMC1	SMC3	724	738	SDA	22.703	FALSE	2	1	Between	0
Separase-scc1-fusion	Separase-scc1-fusion	2692	2580	SDA	22.65	FALSE	1	1	Self	0
SMC1	SMC1	739	414	SDA	22.611	FALSE	1	1	Self	0
SMC1	SMC1	638	539	SDA	22.601	FALSE	1	1	Self	0
SMC1	SMC1	1047	189	SDA	22.58	FALSE	2	2	Self	0
SMC1	SMC1	648	548	SDA	22.577	FALSE	1	1	Self	0
SMC3	SMC3	655	629	SDA	22.562	FALSE	1	1	Self	0
SMC1	SMC1	482	686	SDA	22.558	FALSE	2	2	Self	0
Separase-scc1-fusion	Separase-scc1-fusion	2036	2127	SDA	22.542	FALSE	2	1	Self	0
SMC1	SMC1	436	713	SDA	22.538	FALSE	2	2	Self	0
SMC1	SMC1	535	659	SDA	22.514	FALSE	2	2	Self	0
SMC1	SMC3	640	598	SDA	22.511	FALSE	2	2	Between	0
SMC1	SMC1	1210	60	Ccm-SDA	22.503	FALSE	1	1	Self	0
SMC3	SMC3	820	344	SDA	22.501	FALSE	1	1	Self	0
SMC1	SMC1	864	713	SDA	22.5	FALSE	1	1	Self	0
SMC3	SMC3	889	280	SDA	22.452	FALSE	1	1	Self	0
SMC3	SMC1	892	881	SDA	22.446	FALSE	1	1	Between	0
SMC1	SMC1	52	157	SDA	22.44	FALSE	1	1	Self	0
SMC1	SMC1	660	525	SDA	22.433	FALSE	2	2	Self	0
SMC1	SMC1	910	501	SDA	22.407	FALSE	1	1	Self	0
Separase-scc1-fusion	Separase-scc1-fusion	2514	2482	SDA	22.4	FALSE	1	1	Self	0
SMC3	SMC3	956	227	SDA	22.389	FALSE	1	1	Self	0
SMC1	SMC3	285	286	SDA	22.383	FALSE	1	1	Between	0
Separase-scc1-fusion	Separase-scc1-fusion	1908	1880	SDA	22.365	FALSE	1	1	Self	0
SMC1	SMC1	637	574	SDA	22.323	FALSE	1	1	Self	0
Separase-scc1-fusion	Separase-scc1-fusion	1364	2089	SDA	22.308	FALSE	1	1	Self	0
SMC1	SMC1	613	529	Ccm-SDA	22.291	FALSE	1	1	Self	0
SMC3	SMC3	829	752	SDA	22.284	FALSE	2	2	Self	0
SMC1	SMC3	227	946	SDA	22.272	FALSE	1	1	Between	0
SMC1	SMC1	63	15	SDA	22.269	FALSE	1	1	Self	0
SMC1	SMC1	592	529	SDA	22.263	FALSE	1	1	Self	0
SMC3	SMC1	893	881	SDA	22.26	FALSE	1	1	Between	0
SMC1	SMC3	961	968	SDA	22.235	FALSE	1	1	Between	0
SMC1	SMC3	653	597	SDA	22.209	FALSE	1	1	Between	0
A0A2H1WYZ7	A0A2H1WYZ7	55	73	SDA	22.194	FALSE	1	1	Self	0
SMC1	SMC1	327	839	SDA	22.184	FALSE	2	1	Self	0
SMC1	SMC1	308	848	SDA	22.141	FALSE	2	2	Self	0
Separase-scc1-fusion	Separase-scc1-fusion	2728	2559	SDA	22.132	FALSE	1	1	Self	0
SMC1	SMC3	581	659	SDA	22.121	FALSE	1	1	Between	0
SMC1;A0A2H1WK95	SMC1	146;147	158	SDA	22.105	FALSE	1	1	Self	0
SA2;Separase-scc1-fusion	Separase-scc1-fusion	1271;2748	2559	SDA	22.088	FALSE	1	1	Self	0
Separase-scc1-fusion	Separase-scc1-fusion	1899	2376	SDA	22.087	FALSE	1	1	Self	0
SMC1	SMC1	568	540	SDA	22.071	FALSE	1	1	Self	0
SMC3	SMC3	956	974	SDA	22.054	FALSE	1	1	Self	0
Separase-scc1-fusion	Separase-scc1-fusion	1374	2338	SDA	22.051	FALSE	1	1	Self	0
Separase-scc1-fusion	SA2	1922	965	SDA	22.013	FALSE	1	1	Between	0
SMC3	SMC1	888	881	SDA	21.979	FALSE	1	1	Between	0
SMC1	SMC1	445	318	SDA	21.976	FALSE	1	1	Self	0
SMC3	SMC3	893	278	SDA	21.954	FALSE	1	1	Self	0
SMC1	SMC3	300	306	SDA	21.942	FALSE	2	2	Between	0
SMC1	SMC1	637	616	SDA	21.941	FALSE	1	1	Self	0
Separase-scc1-fusion	Separase-scc1-fusion	1322	2459	SDA	21.919	FALSE	1	1	Self	0
SMC1	SMC1	637	537	SDA	21.859	FALSE	2	2	Self	0
SA2	Separase-scc1-fusion	965	1914	SDA	21.762	FALSE	1	1	Between	0
Separase-scc1-fusion	Separase-scc1-fusion	2101	2026	SDA	21.76	FALSE	1	1	Self	0
SMC1	SMC1	713	718	SDA	21.742	FALSE	1	1	Self	0
SMC1	SMC3	655	598	SDA	21.726	FALSE	1	1	Between	0
SMC3	SMC1	595	649	SDA	21.712	FALSE	2	2	Between	0
SMC1	SMC1	768	393	SDA	21.699	FALSE	1	1	Self	0
SMC3	SMC3	956	223	SDA	21.663	FALSE	1	1	Self	0
SMC1	SMC1	436	715	SDA	21.657	FALSE	1	1	Self	0
SMC1	SMC1	229	997	SDA	21.641	FALSE	1	1	Self	0
SMC1	SMC3	955	235	SDA	21.608	FALSE	1	1	Between	0
SMC1	SMC1	879	715	SDA	21.58	FALSE	1	1	Self	0
SMC1	SMC1	1209	72	SDA	21.568	FALSE	1	1	Self	0
SMC3	SMC1	893	882	SDA	21.548	FALSE	1	1	Between	0
SMC1	SMC3	962	921	SDA	21.533	FALSE	1	1	Between	0
SMC3	SMC3	55	143	SDA	21.529	FALSE	1	1	Self	0
A0A2H1WFA2	A0A2H1WFA2	329	318	SDA	21.522	FALSE	1	1	Self	0
SMC3	SMC1	752	416	SDA	21.51	FALSE	2	2	Between	0
SMC1	SMC1	543	653	SDA	21.446	FALSE	1	1	Self	0
SMC3	SMC3	959	225	SDA	21.444	FALSE	1	1	Self	0
SMC1	SMC1	637	572	SDA	21.438	FALSE	1	1	Self	0
SMC1	SMC1	379	793	SDA	21.419	FALSE	2	1	Self	0
SMC3	SMC3	54	148	SDA	21.384	FALSE	1	1	Self	0
SMC1	SMC3	660	582	SDA	21.383	FALSE	1	1	Between	0
Separase-scc1-fusion	Separase-scc1-fusion	2514	2479	SDA	21.379	FALSE	1	1	Self	0
SMC3	SMC3	235	965	SDA	21.36	FALSE	1	1	Self	0
Separase-scc1-fusion	Separase-scc1-fusion	2514	2481	SDA	21.347	FALSE	1	1	Self	0
SMC3	SMC3	723	461	SDA	21.329	FALSE	1	1	Self	0
Separase-scc1-fusion	Separase-scc1-fusion	2459	1314	SDA	21.315	FALSE	2	2	Self	0
SMC1	SMC1	580	649	SDA	21.255	FALSE	1	1	Self	0
SMC3	SMC1	235	960	SDA	21.252	FALSE	1	1	Between	0
SMC1	SMC1	918	235	SDA	21.237	FALSE	1	1	Self	0
SMC1	SMC1	607	573	SDA	21.236	FALSE	1	1	Self	0
SA2	Separase-scc1-fusion	965	1917	SDA	21.226	FALSE	1	1	Between	0
SMC3	SMC3	862	308	SDA	21.209	FALSE	1	1	Self	0
SMC1	SMC3	579	669	SDA	21.193	FALSE	1	1	Between	0
Separase-scc1-fusion	Separase-scc1-fusion	1369	2089	Ccm-SDA	21.182	FALSE	1	1	Self	0
Separase-scc1-fusion	Separase-scc1-fusion	170	110	SDA	21.182	FALSE	1	1	Self	0
SMC1	SMC1	358	809	SDA	21.178	FALSE	2	2	Self	0
SMC3	SMC1	586	543	SDA	21.175	FALSE	1	1	Between	0
SMC1	SMC1	661	530	SDA	21.105	FALSE	2	2	Self	0
Separase-scc1-fusion	Separase-scc1-fusion	2520	2475	SDA	21.105	FALSE	1	1	Self	0
Separase-scc1-fusion	Separase-scc1-fusion	2032	2126	SDA	21.063	FALSE	1	1	Self	0
SMC1	SMC1	567	540	SDA	21.061	FALSE	1	1	Self	0
SMC1	SMC1	613	540	Ccm-SDA	21.033	FALSE	1	1	Self	0
SMC3	SMC3	986	213	SDA	20.985	FALSE	1	1	Self	0
SMC1	SMC1	584	636	SDA	20.963	FALSE	2	1	Self	0
SMC1	SMC1	868	294	SDA	20.959	FALSE	1	1	Self	0
Separase-scc1-fusion	SMC1	2521	106	SDA	20.956	FALSE	1	1	Between	0
SA2;Separase-scc1-fusion	Separase-scc1-fusion	1271;2748	2561	SDA	20.954	FALSE	1	1	Self	0
SMC3	SMC3	853	742	SDA	20.943	FALSE	1	1	Self	0
SMC1	SMC1	308	845	SDA	20.936	FALSE	1	1	Self	0
SMC1	SMC1	436	717	SDA	20.926	FALSE	1	1	Self	0
A0A2H1WYZ7	A0A2H1WYZ7	108	521	SDA	20.92	FALSE	1	1	Self	0
SMC3	SMC1	919	917	SDA	20.916	FALSE	1	1	Between	0
Separase-scc1-fusion	Separase-scc1-fusion	2720	2559	SDA	20.904	FALSE	1	1	Self	0
Separase-scc1-fusion	Separase-scc1-fusion	2251	2588	SDA	20.874	FALSE	1	1	Self	0
Separase-scc1-fusion	Separase-scc1-fusion	2066	2136	SDA	20.872	FALSE	1	1	Self	0
SMC3	SMC3;A0A9R0DEU8	136	157;157	SDA	20.869	FALSE	1	1	Self	0
SMC1	SMC3	178	188	SDA	20.869	FALSE	1	1	Between	0
SMC1	SMC3	874	294	SDA	20.851	FALSE	1	1	Between	0
SMC1	SMC1	874	280	SDA	20.849	FALSE	2	2	Self	0
SMC1	SMC1	437	318	SDA	20.842	FALSE	1	1	Self	0
SMC1	SMC1	623	540	SDA	20.841	FALSE	1	1	Self	0
SMC1	SMC1	540	500	SDA	20.839	FALSE	1	1	Self	0
SA2	SA2	295	328	SDA	20.833	FALSE	1	1	Self	0
SMC1	SMC1	910	500	SDA	20.831	FALSE	1	1	Self	0
Separase-scc1-fusion	Separase-scc1-fusion	1363	1351	SDA	20.826	FALSE	1	1	Self	0
SMC1	SMC3	648	655	SDA	20.824	FALSE	1	1	Between	0
SMC1	SMC1	444	318	SDA	20.808	FALSE	1	1	Self	0
SMC1	SMC3	906	914	SDA	20.783	FALSE	1	1	Between	0
SMC3	SMC3	1059	1027	SDA	20.782	FALSE	1	1	Self	0
SMC3	SMC3	831	338	SDA	20.781	FALSE	3	3	Self	0
SMC3	SMC3	688	493	SDA	20.766	FALSE	1	1	Self	0
SMC3	SMC3	434	742	SDA	20.738	FALSE	1	1	Self	0
SMC3	SMC1	723	713	SDA	20.715	FALSE	1	1	Between	0
Separase-scc1-fusion	Separase-scc1-fusion	64	118	SDA	20.712	FALSE	1	1	Self	0
SMC1	SMC1	129	163	SDA	20.711	FALSE	1	1	Self	0
Separase-scc1-fusion	Separase-scc1-fusion	2722	2560	SDA	20.645	FALSE	1	1	Self	0
SMC1	SMC1	660	544	SDA	20.63	FALSE	1	1	Self	0
SMC3	SMC3	235	961	SDA	20.62	FALSE	1	1	Self	0
SMC3	SMC1	514	480	SDA	20.617	FALSE	1	1	Between	0
SMC1	SMC1	1000	233	SDA	20.608	FALSE	1	1	Self	0
SMC1	SMC1	540	655	SDA	20.604	FALSE	1	1	Self	0
SMC3	SMC3	232	963	SDA	20.588	FALSE	2	1	Self	0
SMC3	SMC3	687	493	SDA	20.528	FALSE	1	1	Self	0
Separase-scc1-fusion	Separase-scc1-fusion	198	1970	SDA	20.487	FALSE	1	1	Self	0
SMC1	Separase-scc1-fusion	1230	2084	SDA	20.486	FALSE	1	1	Between	0
SMC3	SMC3	1076	1037	SDA	20.448	FALSE	1	1	Self	0
SMC3	SMC3;A0A9R0DEU8	1200	1190;1176	SDA	20.421	FALSE	2	2	Self	0
SMC3	SMC1	581	644	SDA	20.396	FALSE	1	1	Between	0
SMC1	SMC1	438	317	SDA	20.391	FALSE	1	1	Self	0
SMC3	SMC1	581	649	SDA	20.346	FALSE	1	1	Between	0
Separase-scc1-fusion	Separase-scc1-fusion	209	1970	SDA	20.33	FALSE	1	1	Self	0
SMC1	SMC1	213	943	SDA	20.295	FALSE	2	1	Self	0
A0A2H1WYZ7	A0A2H1WYZ7	494	467	SDA	20.29	FALSE	1	1	Self	0
SA2	SA2	687	624	SDA	20.262	FALSE	1	1	Self	0
Separase-scc1-fusion	Separase-scc1-fusion	2041	2128	SDA	20.256	FALSE	2	1	Self	0
Separase-scc1-fusion	Separase-scc1-fusion	2089	1908	SDA	20.245	FALSE	1	1	Self	0
Separase-scc1-fusion	SMC1	2026	67	SDA	20.237	FALSE	1	1	Between	0
Separase-scc1-fusion	Separase-scc1-fusion	2251	2586	SDA	20.226	FALSE	1	1	Self	0
SMC1	SMC1	874	276	SDA	20.222	FALSE	1	1	Self	0
SMC3	SMC3	836	751	SDA	20.22	FALSE	1	1	Self	0
SMC1	SMC3;A0A9R0DEU8	14	69;69	SDA	20.217	FALSE	1	1	Between	0
A0A9R0EGB1	A0A9R0EGB1	304	273	Ccm-SDA	20.196	FALSE	1	1	Self	0
SMC1	SMC1	453	706	SDA	20.189	FALSE	1	1	Self	0
SMC3	SMC3	235	942	SDA	20.183	FALSE	1	1	Self	0
SMC3	SMC3	722	459	SDA	20.146	FALSE	1	1	Self	0
SMC1	SMC1	637	544	SDA	20.1	FALSE	1	1	Self	0
SMC3	SMC3	850	740	SDA	20.065	FALSE	2	2	Self	0
SMC1	SMC3	951	969	SDA	20.061	FALSE	1	1	Between	0
SMC1	SMC1	910	503	SDA	20.029	FALSE	2	2	Self	0
SMC1	SMC1	373	380	SDA	20.028	FALSE	1	1	Self	0
SMC1	SMC1	267	262	SDA	20.025	FALSE	2	2	Self	0
SMC1	SMC1	648	576	SDA	20.016	FALSE	1	1	Self	0
Separase-scc1-fusion	Separase-scc1-fusion	2720	2560	SDA	20.009	FALSE	1	1	Self	0
SMC1	SMC1	637	539	SDA	20.002	FALSE	1	1	Self	0
Separase-scc1-fusion	Separase-scc1-fusion	2036	2126	SDA	19.981	FALSE	2	2	Self	0
SMC1	SMC1	311	848	SDA	19.957	FALSE	2	2	Self	0
Separase-scc1-fusion	Separase-scc1-fusion	1363	2095	SDA	19.936	FALSE	1	1	Self	0
SMC1	SMC1	462	694	SDA	19.93	FALSE	2	2	Self	0
SMC3	SMC1	594	657	SDA	19.922	FALSE	1	1	Between	0
SMC3	SMC1	286	882	SDA	19.893	FALSE	1	1	Between	0
SMC1	SMC3	695	462	SDA	19.87	FALSE	1	1	Between	0
SMC1	SMC1	106	10	SDA	19.868	FALSE	1	1	Self	0
SMC3	SMC1	206	213	SDA	19.867	FALSE	2	2	Between	0
SMC1	SMC3	540	665	SDA	19.865	FALSE	1	1	Between	0
SMC1	SMC3	579	655	SDA	19.854	FALSE	1	1	Between	0
SMC3	SMC1	560	547	SDA	19.849	FALSE	1	1	Between	0
A0A9R0D9W0	A0A9R0D9W0	569	648	SDA	19.847	FALSE	1	1	Self	0
SMC1	SMC3	578	652	SDA	19.78	FALSE	1	1	Between	0
SMC1	SMC1	638	543	SDA	19.774	FALSE	2	1	Self	0
Separase-scc1-fusion	Separase-scc1-fusion	1922	2089	SDA	19.77	FALSE	1	1	Self	0
SMC1	SMC1	569	540	SDA	19.755	FALSE	1	1	Self	0
SMC1	SMC1	54	157	SDA	19.733	FALSE	1	1	Self	0
Separase-scc1-fusion	Separase-scc1-fusion	225	278	SDA	19.728	FALSE	1	1	Self	0
SMC1	SMC1	312	844	SDA	19.716	FALSE	1	1	Self	0
SMC1	SMC1	477	526	SDA	19.713	FALSE	1	1	Self	0
SMC1	SMC1	529	657	SDA	19.706	FALSE	1	1	Self	0
Separase-scc1-fusion	Separase-scc1-fusion	2727	2559	SDA	19.705	FALSE	1	1	Self	0
SMC1	SMC3	583	659	SDA	19.7	FALSE	2	2	Between	0
Separase-scc1-fusion	Separase-scc1-fusion	2098	2039	SDA	19.699	FALSE	1	1	Self	0
SMC1	SMC1	579	636	SDA	19.691	FALSE	1	1	Self	0
SMC3	SMC1	829	805	SDA	19.672	FALSE	1	1	Between	0
Separase-scc1-fusion	Separase-scc1-fusion	1934	1008	SDA	19.585	FALSE	1	1	Self	0
SMC1	SMC1	918	234	SDA	19.584	FALSE	1	1	Self	0
Separase-scc1-fusion	Separase-scc1-fusion	1367	2335	SDA	19.552	FALSE	1	1	Self	0
SMC1	SMC1	578	540	SDA	19.541	FALSE	1	1	Self	0
SMC3	SMC1	756	416	SDA	19.54	FALSE	2	2	Between	0
SMC1	SMC1	308	844	SDA	19.507	FALSE	1	1	Self	0
SMC1	SMC1	918	230	SDA	19.492	FALSE	1	1	Self	0
SMC1	SMC1	865	298	SDA	19.48	FALSE	1	1	Self	0
SMC1	SMC1	581	645	SDA	19.477	FALSE	1	1	Self	0
SMC1	SMC1	906	261	SDA	19.416	FALSE	1	1	Self	0
SMC3	SMC3	58	143	SDA	19.393	FALSE	2	2	Self	0
SMC1	SMC1	611	544	SDA	19.385	FALSE	1	1	Self	0
Separase-scc1-fusion	Separase-scc1-fusion	1336	2459	SDA	19.375	FALSE	1	1	Self	0
SMC1	SMC1	1037	195	SDA	19.363	FALSE	1	1	Self	0
SMC1	SMC3;A0A9R0DEU8	60	71;71	SDA	19.335	FALSE	1	1	Between	0
Separase-scc1-fusion	Separase-scc1-fusion	1369	1348	Ccm-SDA	19.313	FALSE	1	1	Self	0
SMC1	SMC1	467	697	SDA	19.296	FALSE	1	1	Self	0
SMC1	SMC1	462	690	SDA	19.276	FALSE	1	1	Self	0
SMC1	SMC3	874	289	SDA	19.249	FALSE	1	1	Between	0
SMC1	SMC1	938	213	SDA	19.248	FALSE	1	1	Self	0
SMC1	SMC1	874	289	SDA	19.246	FALSE	1	1	Self	0
SMC1	SMC1	317	435	SDA	19.236	FALSE	1	1	Self	0
Separase-scc1-fusion	Separase-scc1-fusion	2398	2481	SDA	19.227	FALSE	1	1	Self	0
SMC3	SMC3	844	445	SDA	19.185	FALSE	1	1	Self	0
SMC1	SMC1	579	540	SDA	19.183	FALSE	1	1	Self	0
Separase-scc1-fusion	Separase-scc1-fusion	2516	2480	SDA	19.18	FALSE	1	1	Self	0
SMC1	Separase-scc1-fusion	1233	2092	SDA	19.164	FALSE	1	1	Between	0
SMC3	SMC1	514	484	SDA	19.16	FALSE	1	1	Between	0
SMC3	SMC3	1078	1037	SDA	19.148	FALSE	1	1	Self	0
Separase-scc1-fusion	Separase-scc1-fusion	2035	2127	SDA	19.117	FALSE	1	1	Self	0
SMC3	SMC1	235	954	SDA	19.116	FALSE	1	1	Between	0
SMC3	SMC1	730	714	SDA	19.081	FALSE	1	1	Between	0
SMC1	SMC3	549	586	SDA	19.079	FALSE	1	1	Between	0
SMC3	SMC3	1034	1076	SDA	19.077	FALSE	1	1	Self	0
A0A2H1WYZ7	A0A2H1WYZ7	111	523	SDA	19.067	FALSE	1	1	Self	0
SMC1	SMC1	526	625	SDA	19.054	FALSE	2	2	Self	0
SMC1	SMC1;A0A2H1WK95	1100	146;147	SDA	19.026	FALSE	1	1	Self	0
SMC1	SMC1	433	439	SDA	19.009	FALSE	1	1	Self	0
Separase-scc1-fusion	Separase-scc1-fusion	2400	2475	SDA	18.969	FALSE	1	1	Self	0
SMC1	SMC3	485	503	SDA	18.934	FALSE	1	1	Between	0
SMC3	SMC1	288	281	SDA	18.913	FALSE	1	1	Between	0
SMC1	SMC1	618	526	SDA	18.905	FALSE	3	3	Self	0
SMC1	SMC1	52	159	SDA	18.894	FALSE	1	1	Self	0
SMC1	SMC3	714	734	SDA	18.892	FALSE	2	2	Between	0
Separase-scc1-fusion	Separase-scc1-fusion	1008	1038	SDA	18.889	FALSE	1	1	Self	0
Separase-scc1-fusion	Separase-scc1-fusion	2128	2058	SDA	18.864	FALSE	1	1	Self	0
SMC3	SMC3	232	936	SDA	18.841	FALSE	1	1	Self	0
SMC3	SMC1	231	962	SDA	18.835	FALSE	1	1	Between	0
Separase-scc1-fusion	Separase-scc1-fusion	64	26	SDA	18.831	FALSE	1	1	Self	0
SMC1	SMC1	1026	207	SDA	18.821	FALSE	1	1	Self	0
SMC1	SMC1	1101	146	SDA	18.817	FALSE	1	1	Self	0
Separase-scc1-fusion	Separase-scc1-fusion	2237	2522	SDA	18.809	FALSE	1	1	Self	0
SMC3	SMC3	882	288	SDA	18.78	FALSE	1	1	Self	0
Separase-scc1-fusion	Separase-scc1-fusion	1367	1336	SDA	18.746	FALSE	1	1	Self	0
Separase-scc1-fusion	Separase-scc1-fusion	1322	2457	SDA	18.743	FALSE	1	1	Self	0
SMC3	SMC1	203	1030	SDA	18.743	FALSE	1	1	Between	0
SMC1	SMC3	581	658	SDA	18.741	FALSE	1	1	Between	0
A0A9R0EGB1	A0A9R0EGB1	305	273	Ccm-SDA	18.736	FALSE	1	1	Self	0
Separase-scc1-fusion	Separase-scc1-fusion	1970	225	SDA	18.724	FALSE	1	1	Self	0
Separase-scc1-fusion	SA2	1922	966	SDA	18.715	FALSE	1	1	Between	0
SMC1	SMC1	918	236	SDA	18.657	FALSE	1	1	Self	0
SMC1	SMC1	660	539	SDA	18.643	FALSE	1	1	Self	0
SMC3	SMC1	731	713	SDA	18.639	FALSE	1	1	Between	0
SMC1	SMC1	910	505	SDA	18.638	FALSE	1	1	Self	0
SMC1	SMC1	317	439	SDA	18.63	FALSE	1	1	Self	0
SMC1	SMC3	874	291	SDA	18.626	FALSE	1	1	Between	0
Separase-scc1-fusion	Separase-scc1-fusion	1359	2331	SDA	18.612	FALSE	1	1	Self	0
SMC3	SMC1	213	1027	SDA	18.528	FALSE	1	1	Between	0
Separase-scc1-fusion	Separase-scc1-fusion	2693	1334	SDA	18.513	FALSE	1	1	Self	0
SMC1	Separase-scc1-fusion	1120	2459	SDA	18.498	FALSE	1	1	Between	0
Separase-scc1-fusion	Separase-scc1-fusion	2404	2066	SDA	18.46	FALSE	1	1	Self	0
SMC1	SMC3	437	734	SDA	18.454	FALSE	1	1	Between	0
SMC1	SMC1	52	122	SDA	18.449	FALSE	1	1	Self	0
SMC1	SMC1	581	653	SDA	18.447	FALSE	1	1	Self	0
SMC3	SMC1	751	339	SDA	18.447	FALSE	1	1	Between	0
Separase-scc1-fusion	Separase-scc1-fusion	2457	1314	SDA	18.446	FALSE	1	1	Self	0
Separase-scc1-fusion	Separase-scc1-fusion	2519	2474	SDA	18.439	FALSE	1	1	Self	0
SMC1	SMC3	657	595	SDA	18.436	FALSE	1	1	Between	0
SMC3	SMC1	600	649	SDA	18.428	FALSE	1	1	Between	0
SMC3	SMC3	722	461	SDA	18.421	FALSE	1	1	Self	0
SMC1	SMC1	585	638	SDA	18.398	FALSE	1	1	Self	0
SMC1	SMC3	644	590	SDA	18.379	FALSE	1	1	Between	0
SMC1	SMC3	726	737	SDA	18.379	FALSE	1	1	Between	0
Separase-scc1-fusion	Separase-scc1-fusion	2515	2475	SDA	18.321	FALSE	1	1	Self	0
SMC3	SMC3	335	328	SDA	18.304	FALSE	1	1	Self	0
Separase-scc1-fusion	Separase-scc1-fusion	2066	2122	SDA	18.288	FALSE	1	1	Self	0
Separase-scc1-fusion	SA2	1917	966	SDA	18.283	FALSE	1	1	Between	0
SMC3	SMC1	208	213	SDA	18.211	FALSE	1	1	Between	0
SMC1	SMC3	920	920	SDA	18.173	FALSE	1	1	Between	0
SMC1	SMC1	362	796	SDA	18.172	FALSE	1	1	Self	0
SMC1	SMC1	583	653	SDA	18.121	FALSE	1	1	Self	0
SMC3	SMC3	866	308	SDA	18.106	FALSE	1	1	Self	0
Separase-scc1-fusion	Separase-scc1-fusion	2376	1308	SDA	18.099	FALSE	1	1	Self	0
SMC1	SMC1	435	714	SDA	18.067	FALSE	1	1	Self	0
SMC1	SMC1	326	435	SDA	18.066	FALSE	1	1	Self	0
SMC3	SMC1	234	966	SDA	18.054	FALSE	1	1	Between	0
SMC1	SMC1	808	358	SDA	18.033	FALSE	1	1	Self	0
SMC3	SMC1	582	535	SDA	17.978	FALSE	1	1	Between	0
SMC3	SMC3	339	831	SDA	17.913	FALSE	1	1	Self	0
SMC1	SMC1	535	484	SDA	17.909	FALSE	1	1	Self	0
SMC1	SMC1	648	623	SDA	17.905	FALSE	1	1	Self	0
SMC3	SMC3;A0A9R0DEU8	1196	1189;1175	SDA	17.901	FALSE	1	1	Self	0
SMC3	SMC1	584	549	SDA	17.879	FALSE	1	1	Between	0
SMC1	SMC3	648	582	SDA	17.87	FALSE	1	1	Between	0
Separase-scc1-fusion	Separase-scc1-fusion	1912	1880	SDA	17.869	FALSE	1	1	Self	0
SA2	SA2	290	329	SDA	17.868	FALSE	1	1	Self	0
SMC3	SMC3	350	817	SDA	17.859	FALSE	1	1	Self	0
SMC1	SMC1	467	695	SDA	17.859	FALSE	1	1	Self	0
SMC1	SMC3	962	963	SDA	17.815	FALSE	1	1	Between	0
SMC3	Separase-scc1-fusion	1026	1543	SDA	17.807	FALSE	1	1	Between	0
A0A2H1WYZ7	A0A2H1WYZ7	429	521	SDA	17.76	FALSE	1	1	Self	0
SMC1	SMC3	651	598	SDA	17.73	FALSE	1	1	Between	0
SMC3	SMC3	543	611	SDA	17.716	FALSE	1	1	Self	0
SMC3	SMC3	584	570	SDA	17.691	FALSE	1	1	Self	0
SA2	Separase-scc1-fusion	965	1927	SDA	17.683	FALSE	1	1	Between	0
SMC1	SMC1	581	544	SDA	17.659	FALSE	1	1	Self	0
SMC1	SMC1	844	311	SDA	17.643	FALSE	1	1	Self	0
SMC1	SMC1	768	390	SDA	17.64	FALSE	1	1	Self	0
SMC3	SMC1	231	964	SDA	17.594	FALSE	1	1	Between	0
SMC3	SMC3	890	278	SDA	17.588	FALSE	1	1	Self	0
SA2;Separase-scc1-fusion	Separase-scc1-fusion	1271;2748	2527	SDA	17.578	FALSE	1	1	Self	0
SMC1	SMC1;A0A2H1WK95	1103	146;147	SDA	17.574	FALSE	1	1	Self	0
Separase-scc1-fusion	Separase-scc1-fusion	115	64	SDA	17.557	FALSE	1	1	Self	0
Separase-scc1-fusion	A0A9R0DEU8	2584	869	SDA	17.545	FALSE	2	2	Between	0
Separase-scc1-fusion	SMC1	2335	1230	SDA	17.525	FALSE	1	1	Between	0
Separase-scc1-fusion	Separase-scc1-fusion	2514	2484	SDA	17.497	FALSE	1	1	Self	0
SMC3	SMC3	685	493	SDA	17.474	FALSE	1	1	Self	0
SMC3	SMC1	600	650	SDA	17.452	FALSE	1	1	Between	0
SMC1	SMC1	477	673	SDA	17.44	FALSE	1	1	Self	0
SMC1	SMC1	614	540	SDA	17.418	FALSE	1	1	Self	0
SMC3	SMC3	52	149	SDA	17.369	FALSE	1	1	Self	0
Separase-scc1-fusion	Separase-scc1-fusion	1381	2340	SDA	17.365	FALSE	1	1	Self	0
Separase-scc1-fusion	Separase-scc1-fusion	2038	2131	SDA	17.364	FALSE	1	1	Self	0
SMC1	SMC1	648	550	SDA	17.331	FALSE	1	1	Self	0
SMC1	SMC1	530	487	SDA	17.323	FALSE	1	1	Self	0
SMC3	SMC1	597	649	SDA	17.322	FALSE	1	1	Between	0
SMC1	SMC1	638	572	SDA	17.315	FALSE	1	1	Self	0
SMC3	SMC3	857	740	SDA	17.313	FALSE	1	1	Self	0
SMC3	SMC3;A0A9R0DEU8	136	163;163	SDA	17.313	FALSE	1	1	Self	0
SMC3	SMC3	832	340	SDA	17.3	FALSE	1	1	Self	0
A0A2H1WFA2	A0A2H1WFA2	56	227	SDA	17.283	FALSE	1	1	Self	0
SMC1	SMC3	714	729	SDA	17.263	FALSE	1	1	Between	0
SMC3	SMC3	659	629	SDA	17.251	FALSE	1	1	Self	0
SMC1	SMC1	638	544	SDA	17.251	FALSE	1	1	Self	0
SMC3	SMC3	820	350	SDA	17.203	FALSE	1	1	Self	0
SMC3	SMC1	202	1026	SDA	17.2	FALSE	1	1	Between	0
Separase-scc1-fusion	Separase-scc1-fusion	1910	1880	SDA	17.184	FALSE	1	1	Self	0
Separase-scc1-fusion	Separase-scc1-fusion	2342	1308	SDA	17.162	FALSE	1	1	Self	0
SMC3	SMC1	745	733	SDA	17.157	FALSE	1	1	Between	0
SMC1	SMC1	865	289	SDA	17.157	FALSE	1	1	Self	0
SMC1	SMC1	276	882	SDA	17.14	FALSE	1	1	Self	0
SMC1	SMC1	637	581	SDA	17.134	FALSE	1	1	Self	0
Separase-scc1-fusion	Separase-scc1-fusion	1359	1333	SDA	17.125	FALSE	1	1	Self	0
Separase-scc1-fusion	Separase-scc1-fusion	1359	1348	SDA	17.105	FALSE	1	1	Self	0
SMC3	SMC3	597	565	SDA	17.089	FALSE	1	1	Self	0
A0A9R0DJD5;A0A2H1WFA2	A0A2H1WFA2	298;301	346	SDA	17.08	FALSE	1	1	Self	0
Separase-scc1-fusion	SMC1	2523	106	SDA	17.074	FALSE	1	1	Between	0
SMC3	SMC1	920	502	SDA	17.073	FALSE	1	1	Between	0
Separase-scc1-fusion	Separase-scc1-fusion	2723	2558	SDA	17.071	FALSE	1	1	Self	0
SMC3	SMC1	310	300	SDA	17.052	FALSE	2	2	Between	0
SMC3	SMC3	959	970	SDA	17.048	FALSE	1	1	Self	0
SMC1	SMC1	260	897	SDA	17.046	FALSE	1	1	Self	0
Separase-scc1-fusion	SMC3	66	994	SDA	17.045	FALSE	1	1	Between	0
SMC3	SMC1	1077	65	SDA	17.035	FALSE	1	1	Between	0
A0A2H1WX17;A0A2H1WFA2	A0A2H1WFA2	157;130	534	SDA	17	FALSE	1	1	Self	0
SMC3	SMC1	921	918	SDA	16.992	FALSE	1	1	Between	0
SMC3	SMC1	592	654	SDA	16.992	FALSE	1	1	Between	0
SMC1	SMC3	874	286	SDA	16.975	FALSE	1	1	Between	0
SMC1	SMC1	1044	189	SDA	16.966	FALSE	1	1	Self	0
Separase-scc1-fusion	Separase-scc1-fusion	1325	2376	SDA	16.951	FALSE	1	1	Self	0
SMC3	SMC3	51	143	SDA	16.947	FALSE	1	1	Self	0
A0A2H1WFA2	Separase-scc1-fusion	456	2706	SDA	16.912	FALSE	1	1	Between	0
SMC1	SMC1	367	796	SDA	16.91	FALSE	1	1	Self	0
SMC3	SMC3	438	740	SDA	16.905	FALSE	1	1	Self	0
SMC1	SMC1	454	705	SDA	16.897	FALSE	1	1	Self	0
SMC1	SMC1	437	325	SDA	16.805	FALSE	1	1	Self	0
SMC1	SMC1	584	641	SDA	16.784	FALSE	1	1	Self	0
Separase-scc1-fusion	SMC1	2521	107	SDA	16.746	FALSE	1	1	Between	0
SMC1	SMC1	356	796	SDA	16.731	FALSE	1	1	Self	0
SMC3	SMC3	829	749	SDA	16.703	FALSE	1	1	Self	0
SMC1	SMC3	653	595	SDA	16.702	FALSE	1	1	Between	0
A0A2H1WYZ7	Separase-scc1-fusion	268	2494	SDA	16.702	FALSE	1	1	Between	0
Separase-scc1-fusion	Separase-scc1-fusion	2722	2562	SDA	16.7	FALSE	1	1	Self	0
SMC1	SMC1	525	657	SDA	16.699	FALSE	1	1	Self	0
SMC1	SMC1	535	657	SDA	16.686	FALSE	3	3	Self	0
SMC1	SMC1	410	752	SDA	16.671	FALSE	1	1	Self	0
SMC3	SMC1	920	919	SDA	16.646	FALSE	1	1	Between	0
SMC3	SMC3	921	245	SDA	16.607	FALSE	2	1	Self	0
SMC1	SMC1	441	318	SDA	16.575	FALSE	1	1	Self	0
Separase-scc1-fusion	Separase-scc1-fusion	1361	1333	SDA	16.572	FALSE	1	1	Self	0
SMC3	SMC3	286	895	SDA	16.556	FALSE	1	1	Self	0
SMC3	SMC1	594	653	SDA	16.54	FALSE	1	1	Between	0
A0A2H1WFA2	A0A2H1WFA2	447	508	SDA	16.49	FALSE	1	1	Self	0
A0A9R0DJD5;A0A2H1WFA2	A0A2H1WFA2	44;48	109	SDA	16.453	FALSE	1	1	Self	0
SMC3	SMC3	836	336	SDA	16.45	FALSE	1	1	Self	0
SMC3	SMC3	285	889	SDA	16.448	FALSE	1	1	Self	0
SMC1	SMC3	955	963	SDA	16.438	FALSE	1	1	Between	0
SMC1	SMC1	309	844	SDA	16.418	FALSE	2	2	Self	0
SMC3	SMC3	894	292	SDA	16.417	FALSE	1	1	Self	0
SMC1	SMC3	677	271	SDA	16.408	FALSE	1	1	Between	0
Separase-scc1-fusion	Separase-scc1-fusion	1310	2376	SDA	16.405	FALSE	1	1	Self	0
SMC3	SMC1	245	954	SDA	16.365	FALSE	1	1	Between	0
SMC1	SMC3	713	727	SDA	16.357	FALSE	1	1	Between	0
SMC3	SMC3	142	165	SDA	16.354	FALSE	1	1	Self	0
SMC3	SMC3	890	287	SDA	16.353	FALSE	2	2	Self	0
Separase-scc1-fusion	Separase-scc1-fusion	223	277	SDA	16.339	FALSE	1	1	Self	0
SMC3	SMC3	880	289	SDA	16.298	FALSE	1	1	Self	0
Separase-scc1-fusion	Separase-scc1-fusion	1322	2466	SDA	16.291	FALSE	1	1	Self	0
SMC3	SMC3	869	308	SDA	16.29	FALSE	1	1	Self	0
SMC3	SMC3	434	744	SDA	16.28	FALSE	1	1	Self	0
SMC3	SMC1	888	285	SDA	16.27	FALSE	1	1	Between	0
SMC3	SMC1	968	973	SDA	16.245	FALSE	1	1	Between	0
Separase-scc1-fusion	SMC1	2030	72	SDA	16.208	FALSE	1	1	Between	0
SMC1	SMC1	56	159	SDA	16.203	FALSE	1	1	Self	0
Separase-scc1-fusion	Separase-scc1-fusion	1363	1350	SDA	16.166	FALSE	1	1	Self	0
SMC3	SMC1	820	809	SDA	16.146	FALSE	1	1	Between	0
SMC1	SMC1	1044	190	SDA	16.137	FALSE	1	1	Self	0
Separase-scc1-fusion	Separase-scc1-fusion	2067	2128	SDA	16.132	FALSE	1	1	Self	0
SMC1	SMC1	609	528	SDA	16.126	FALSE	1	1	Self	0
SMC3	SMC3	820	347	SDA	16.121	FALSE	1	1	Self	0
SMC1	SMC1	611	639	SDA	16.071	FALSE	1	1	Self	0
SMC1	SMC1	906	502	SDA	16.045	FALSE	1	1	Self	0
SMC1	SMC1	735	421	SDA	16.038	FALSE	1	1	Self	0
SMC3	SMC3	1108	1054	SDA	16.029	FALSE	1	1	Self	0
SMC1	SMC1	485	526	SDA	16.001	FALSE	1	1	Self	0
SMC1	SMC1	260	268	SDA	15.91	FALSE	1	1	Self	0
SMC3	SMC1	598	649	SDA	15.867	FALSE	1	1	Between	0
SMC1	SMC1	535	661	SDA	15.844	FALSE	3	3	Self	0
SMC1	SMC1	317	430	SDA	15.837	FALSE	1	1	Self	0
SMC1	SMC1	261	267	SDA	15.836	FALSE	1	1	Self	0
SMC3;A0A9R0DEU8	SMC3	67;67	1196	SDA	15.835	FALSE	1	1	Self	0
SMC3	SMC1	209	1026	SDA	15.797	FALSE	1	1	Between	0
SMC1	SMC3	956	965	SDA	15.778	FALSE	1	1	Between	0
SMC1	SMC1	584	642	SDA	15.77	FALSE	1	1	Self	0
SMC3	Separase-scc1-fusion	1027	1543	SDA	15.763	FALSE	1	1	Between	0
A0A2H1WFA2	A0A9R0DJD5;A0A2H1WFA2	349	301;304	SDA	15.756	FALSE	1	1	Self	0
SMC1	SMC1	259	267	SDA	15.743	FALSE	1	1	Self	0
SMC1	SMC1	466	437	SDA	15.714	FALSE	1	1	Self	0
SMC3	SMC1	751	416	SDA	15.71	FALSE	1	1	Between	0
SMC1	SMC1	660	550	SDA	15.679	FALSE	1	1	Self	0
SMC1	SMC3	963	961	SDA	15.674	FALSE	1	1	Between	0
SMC3	SMC3	340	834	SDA	15.666	FALSE	1	1	Self	0
A0A9R0D9W0	A0A9R0D9W0	390	461	SDA	15.659	FALSE	1	1	Self	0
SMC1	SMC3	579	663	SDA	15.653	FALSE	1	1	Between	0
SMC1	SMC3	1006	963	SDA	15.651	FALSE	1	1	Between	0
Separase-scc1-fusion	Separase-scc1-fusion	2034	1314	SDA	15.644	FALSE	1	1	Self	0
SMC3	SMC3	834	751	SDA	15.639	FALSE	1	1	Self	0
A0A2H1WYZ7	A0A2H1WYZ7	430	521	SDA	15.628	FALSE	1	1	Self	0
SMC3	SMC1	592	661	SDA	15.61	FALSE	1	1	Between	0
SMC1	SMC3	1000	965	SDA	15.584	FALSE	1	1	Between	0
SMC3	SMC3	772	410	SDA	15.571	FALSE	1	1	Self	0
SMC1	SMC1	1032	200	SDA	15.545	FALSE	1	1	Self	0
SMC1	SMC3	582	665	SDA	15.518	FALSE	1	1	Between	0
SMC1	SMC1	579	645	SDA	15.512	FALSE	1	1	Self	0
SA2;Separase-scc1-fusion	Separase-scc1-fusion	1259;2736	2376	SDA	15.507	FALSE	1	1	Self	0
SMC3	SMC1	589	644	SDA	15.5	FALSE	1	1	Between	0
SMC3	SMC3	890	283	SDA	15.449	FALSE	1	1	Self	0
Separase-scc1-fusion	SMC1	1252	13	SDA	15.447	FALSE	1	1	Between	0
SMC3	SMC3	822	355	SDA	15.42	FALSE	1	1	Self	0
Separase-scc1-fusion	Separase-scc1-fusion	2692	2576	SDA	15.417	FALSE	1	1	Self	0
SMC3	SMC3	834	336	SDA	15.349	FALSE	1	1	Self	0
SMC1	SMC1	446	713	SDA	15.327	FALSE	2	2	Self	0
SMC1	SMC3	194	188	SDA	15.3	FALSE	1	1	Between	0
Separase-scc1-fusion	Separase-scc1-fusion	2723	2559	SDA	15.274	FALSE	1	1	Self	0
SMC1	SMC3	1005	965	SDA	15.253	FALSE	1	1	Between	0
SMC1	SMC1	829	335	SDA	15.252	FALSE	1	1	Self	0
SMC3	SMC1	560	550	SDA	15.241	FALSE	1	1	Between	0
Separase-scc1-fusion	SA2	1893	912	SDA	15.227	FALSE	1	1	Between	0
SMC3	SMC1	202	1029	SDA	15.208	FALSE	1	1	Between	0
SMC3	SMC3	691	493	SDA	15.207	FALSE	1	1	Self	0
Separase-scc1-fusion	Separase-scc1-fusion	1370	1334	SDA	15.187	FALSE	1	1	Self	0
SMC3	SMC3	1111	1058	SDA	15.111	FALSE	1	1	Self	0
SMC1	SMC3	538	565	SDA	15.104	FALSE	1	1	Between	0
Separase-scc1-fusion	Separase-scc1-fusion	2516	2484	SDA	15.091	FALSE	1	1	Self	0
Separase-scc1-fusion	Separase-scc1-fusion	1914	1880	SDA	15.074	FALSE	1	1	Self	0
SMC1	SMC1	540	657	SDA	15.066	FALSE	1	1	Self	0
SMC3	SMC3	280	890	SDA	15.043	FALSE	1	1	Self	0
SMC1	SMC1	825	337	SDA	15.005	FALSE	1	1	Self	0
SMC1	SMC3	543	665	SDA	14.994	FALSE	1	1	Between	0
SMC3	SMC3	895	283	SDA	14.959	FALSE	1	1	Self	0
A0A9R0DJD5;A0A2H1WFA2	A0A2H1WFA2	302;305	346	SDA	14.93	FALSE	1	1	Self	0
SMC1	SMC1	579	658	SDA	14.925	FALSE	1	1	Self	0
SMC1	A0A2H1WK95	580	278	SDA	14.92	FALSE	1	1	Between	0
SMC1	SMC1	441	319	SDA	14.919	FALSE	1	1	Self	0
SMC3	SMC1	752	339	SDA	14.814	FALSE	1	1	Between	0
SMC1	SMC1	999	922	SDA	14.785	FALSE	1	1	Self	0
Separase-scc1-fusion	Separase-scc1-fusion	64	24	SDA	14.779	FALSE	1	1	Self	0
SMC3	SMC1	270	677	SDA	14.765	FALSE	1	1	Between	0
SMC1	SMC1	365	798	SDA	14.756	FALSE	1	1	Self	0
SMC1	SMC1	310	848	SDA	14.733	FALSE	1	1	Self	0
SMC3	SMC1	897	282	SDA	14.714	FALSE	1	1	Between	0
SMC1	SMC1	366	795	SDA	14.702	FALSE	1	1	Self	0
Separase-scc1-fusion	SA2	1933	966	SDA	14.677	FALSE	1	1	Between	0
SMC3	SMC1	756	415	SDA	14.663	FALSE	1	1	Between	0
SMC3	SMC1	207	1027	SDA	14.631	FALSE	1	1	Between	0
SMC1	SMC1	1029	213	SDA	14.617	FALSE	1	1	Self	0
Separase-scc1-fusion	Separase-scc1-fusion	2033	1310	SDA	14.581	FALSE	1	1	Self	0
SMC1	SMC1	526	660	SDA	14.577	FALSE	1	1	Self	0
SMC1	SMC3	540	567	SDA	14.565	FALSE	1	1	Between	0
Separase-scc1-fusion	Separase-scc1-fusion	2032	1308	SDA	14.541	FALSE	1	1	Self	0
SMC1	SMC3	276	285	SDA	14.532	FALSE	1	1	Between	0.003
A0A2H1WYZ7	A0A2H1WYZ7	431	521	SDA	14.531	FALSE	1	1	Self	0
SMC1	SMC1;A0A2H1WK95	1107	144;145	SDA	14.53	FALSE	1	1	Self	0
SMC1	SMC1	1056	180	SDA	14.529	FALSE	1	1	Self	0
SMC1	SMC3	540	670	SDA	14.516	FALSE	1	1	Between	0.003
SA2;Separase-scc1-fusion	Separase-scc1-fusion	1266;2743	2559	SDA	14.495	FALSE	1	1	Self	0
SMC3;A0A9R0DEU8	SMC3	1150;1136	140	SDA	14.495	FALSE	1	1	Self	0
Separase-scc1-fusion	SMC3	64	994	SDA	14.493	FALSE	1	1	Between	0.003
SMC1	SMC1	1223	106	SDA	14.468	FALSE	1	1	Self	0
SA2;Separase-scc1-fusion	Separase-scc1-fusion	1263;2740	2562	SDA	14.457	FALSE	1	1	Self	0
SMC1	SMC1	661	500	SDA	14.42	FALSE	1	1	Self	0
SMC1	SMC1	714	436	SDA	14.395	FALSE	1	1	Self	0
SMC1	SMC1	364	379	SDA	14.393	FALSE	1	1	Self	0
SMC3	SMC1	586	539	SDA	14.392	FALSE	1	1	Between	0.003
Separase-scc1-fusion	Separase-scc1-fusion	1966	345	SDA	14.376	FALSE	1	1	Self	0
SMC1	SMC1	1056	181	SDA	14.374	FALSE	1	1	Self	0
SMC3	SMC1	315	310	SDA	14.351	FALSE	1	1	Between	0.003
SMC1	SMC3	964	963	SDA	14.339	FALSE	1	1	Between	0.003
SMC1	SMC1	580	644	SDA	14.32	FALSE	1	1	Self	0
SMC1	SMC1	373	381	SDA	14.307	FALSE	1	1	Self	0
SMC1	SMC1	545	611	SDA	14.292	FALSE	1	1	Self	0
SMC1	SMC1	581	659	SDA	14.27	FALSE	1	1	Self	0
SMC1	SMC1	644	576	SDA	14.256	FALSE	1	1	Self	0
SMC3	SMC1	211	213	SDA	14.187	FALSE	1	1	Between	0.003
SMC1	SMC1	733	420	SDA	14.135	FALSE	1	1	Self	0
SMC1	SMC1	1005	938	SDA	14.116	FALSE	1	1	Self	0
SMC1	SMC1	577	649	SDA	14.096	FALSE	1	1	Self	0
SMC1	SMC1	559	525	SDA	14.089	FALSE	1	1	Self	0
Separase-scc1-fusion	Separase-scc1-fusion	1333	2376	SDA	14.087	FALSE	1	1	Self	0
SMC1	SMC1	580	653	SDA	14.085	FALSE	1	1	Self	0
A0A2H1W8L9	A0A2H1W8L9	51	22	SDA	13.989	FALSE	1	1	Self	0
SMC1	SMC1	973	240	SDA	13.984	FALSE	1	1	Self	0
Separase-scc1-fusion	Separase-scc1-fusion	1334	2376	SDA	13.983	FALSE	1	1	Self	0
SMC3	SMC3	45	140	SDA	13.962	FALSE	1	1	Self	0
SMC1	SMC3	581	653	SDA	13.949	FALSE	1	1	Between	0.003
SMC3	SMC1	820	811	SDA	13.942	FALSE	1	1	Between	0.003
SMC3	SMC3	889	283	SDA	13.882	FALSE	1	1	Self	0
SMC1	SMC1	200	1036	SDA	13.874	FALSE	1	1	Self	0
SMC1	SMC1	638	576	SDA	13.829	FALSE	1	1	Self	0
SMC1	SMC3	430	737	SDA	13.794	FALSE	1	1	Between	0.003
SMC1	SMC1	306	312	SDA	13.773	FALSE	1	1	Self	0
SMC1	SMC1	302	856	SDA	13.739	FALSE	1	1	Self	0
SMC3	SMC3	228	948	SDA	13.713	FALSE	1	1	Self	0
SMC1	SMC1	655	528	SDA	13.711	FALSE	1	1	Self	0
SMC3	SMC1	271	675	SDA	13.687	FALSE	1	1	Between	0.003
SMC3	SMC1	112	159	SDA	13.681	FALSE	1	1	Between	0.003
SMC1	SMC1	974	240	SDA	13.634	FALSE	1	1	Self	0
Separase-scc1-fusion	Separase-scc1-fusion	2717	2560	SDA	13.625	FALSE	1	1	Self	0
SMC3	SMC3	228	946	SDA	13.606	FALSE	1	1	Self	0
SMC3	SMC3	659	628	SDA	13.6	FALSE	1	1	Self	0
SMC3	SMC1	237	973	SDA	13.581	FALSE	1	1	Between	0.006
SMC3	SMC3	943	226	SDA	13.568	FALSE	1	1	Self	0
SMC1	SMC1	421	736	SDA	13.566	FALSE	1	1	Self	0
SMC3	SMC1	244	973	SDA	13.538	FALSE	1	1	Between	0.006
SMC3	SMC3	832	332	SDA	13.524	FALSE	1	1	Self	0
SMC3	SMC1	921	910	SDA	13.494	FALSE	1	1	Between	0.006
Separase-scc1-fusion	Separase-scc1-fusion	2034	1310	SDA	13.478	FALSE	1	1	Self	0
SMC1	SMC1	943	232	SDA	13.477	FALSE	1	1	Self	0
SMC3	SMC3	834	749	SDA	13.474	FALSE	1	1	Self	0
SMC1	SMC1	436	327	SDA	13.447	FALSE	1	1	Self	0
SMC3	SMC1	963	974	SDA	13.427	FALSE	1	1	Between	0.006
A0A2H1WFA2	A0A9R0DJD5;A0A2H1WFA2	346	303;306	SDA	13.326	FALSE	1	1	Self	0
SMC3	SMC3;A0A9R0DEU8	1196	71;71	SDA	13.317	FALSE	1	1	Self	0
Separase-scc1-fusion	Separase-scc1-fusion	2067	2463	SDA	13.267	FALSE	1	1	Self	0
SMC3	SMC1	240	957	SDA	13.234	FALSE	1	1	Between	0.006
SMC1	SMC1	535	622	SDA	13.232	FALSE	2	2	Self	0
SMC1	SMC1	530	659	SDA	13.228	FALSE	1	1	Self	0
SMC1	SMC1	717	446	SDA	13.2	FALSE	1	1	Self	0
SMC1	SMC3	643	600	SDA	13.189	FALSE	1	1	Between	0.006
SMC3	SMC1	987	209	SDA	13.137	FALSE	1	1	Between	0.006
SMC1	SMC1	317	429	SDA	13.127	FALSE	1	1	Self	0
A0A2H1WFA2	A0A2H1WFA2	48	230	SDA	13.104	FALSE	1	1	Self	0
SMC1	SMC3	910	917	SDA	13.101	FALSE	1	1	Between	0.006
SMC1	SMC1	910	506	SDA	13.089	FALSE	1	1	Self	0
SMC3	SMC3	949	235	SDA	13.078	FALSE	1	1	Self	0
SMC1	SMC1	130	159	SDA	13.076	FALSE	1	1	Self	0
SMC1	Separase-scc1-fusion	66	2026	SDA	12.986	FALSE	1	1	Between	0.006
Separase-scc1-fusion	Separase-scc1-fusion	1375	1348	SDA	12.968	FALSE	1	1	Self	0
SMC1	Separase-scc1-fusion	1233	2071	SDA	12.926	FALSE	1	1	Between	0.006
Separase-scc1-fusion	Separase-scc1-fusion	1970	348	SDA	12.899	FALSE	1	1	Self	0
SMC3	SMC1	756	419	SDA	12.885	FALSE	1	1	Between	0.006
SMC1	SMC1	1047	190	SDA	12.876	FALSE	1	1	Self	0
SMC1	SMC1	879	282	SDA	12.846	FALSE	1	1	Self	0
SMC1	SMC1	550	607	SDA	12.805	FALSE	1	1	Self	0
Separase-scc1-fusion	SMC1	1250	14	SDA	12.789	FALSE	1	1	Between	0.006
SMC1	SMC1	535	620	SDA	12.777	FALSE	2	2	Self	0
SMC3	SMC1	909	259	SDA	12.77	FALSE	1	1	Between	0.006
SMC3	SMC3	773	410	SDA	12.766	FALSE	1	1	Self	0
SMC1	SMC3	910	922	SDA	12.669	FALSE	1	1	Between	0.006
A0A2H1WFA2	A0A2H1WFA2	247	255	SDA	12.665	FALSE	1	1	Self	0
SMC1	SMC1	364	798	SDA	12.648	FALSE	1	1	Self	0
SMC3	SMC1	270	675	SDA	12.605	FALSE	1	1	Between	0.006
Separase-scc1-fusion	SMC1	2521	104	SDA	12.554	FALSE	1	1	Between	0.009
SMC3	SMC3	723	468	SDA	12.54	FALSE	1	1	Self	0
SMC1	SMC3	715	729	SDA	12.527	FALSE	1	1	Between	0.009
SMC3	SMC1	1077	51	SDA	12.488	FALSE	1	1	Between	0.009
Separase-scc1-fusion	Separase-scc1-fusion	2034	2138	SDA	12.449	FALSE	1	1	Self	0
SMC1	SMC1	318	430	SDA	12.437	FALSE	1	1	Self	0
SMC3	SMC1	336	822	SDA	12.429	FALSE	1	1	Between	0.009
SMC3	SMC3	1074	1037	SDA	12.414	FALSE	1	1	Self	0
SMC1	SMC1	307	844	SDA	12.388	FALSE	1	1	Self	0
SMC1	SMC3	436	737	SDA	12.367	FALSE	1	1	Between	0.009
SMC1	SMC1	441	723	SDA	12.346	FALSE	1	1	Self	0
SMC3	SMC1	926	916	SDA	12.345	FALSE	1	1	Between	0.009
SMC1	SMC1	609	581	SDA	12.319	FALSE	1	1	Self	0
SMC3	SMC3	1111	1054	SDA	12.312	FALSE	1	1	Self	0
SMC1	SMC1	53	158	SDA	12.306	FALSE	1	1	Self	0
SMC3	SMC3	771	409	SDA	12.291	FALSE	1	1	Self	0
Separase-scc1-fusion	A0A9R0DEU8	2586	866	SDA	12.204	FALSE	1	1	Between	0.009
SMC1	SMC1	538	657	SDA	12.129	FALSE	1	1	Self	0
Separase-scc1-fusion	Separase-scc1-fusion	2451	1310	SDA	12.056	FALSE	1	1	Self	0
Separase-scc1-fusion	Separase-scc1-fusion	2026	2143	SDA	12.038	FALSE	1	1	Self	0
SMC3	SMC1	924	919	SDA	12.002	FALSE	1	1	Between	0.009
SMC1	SMC1	575	650	SDA	11.989	FALSE	1	1	Self	0
SMC1	SMC1	1026	195	SDA	11.975	FALSE	1	1	Self	0
A0A2H1WFA2	A0A2H1WFA2	330	318	SDA	11.894	FALSE	1	1	Self	0
SMC3	SMC3	336	830	SDA	11.855	FALSE	1	1	Self	0
Separase-scc1-fusion	Separase-scc1-fusion	2064	2140	SDA	11.851	FALSE	1	1	Self	0
SMC3	SMC3	490	266	SDA	11.765	FALSE	1	1	Self	0
SMC3	SMC3	213	953	SDA	11.751	FALSE	1	1	Self	0
SMC1	SMC1	657	482	SDA	11.691	FALSE	1	1	Self	0
SMC3	SMC3	890	299	SDA	11.686	FALSE	1	1	Self	0
Separase-scc1-fusion	Separase-scc1-fusion	2398	2482	SDA	11.684	FALSE	1	1	Self	0
SMC1	SMC1	420	746	SDA	11.578	FALSE	1	1	Self	0
SMC1	SMC1	625	535	SDA	11.573	FALSE	2	2	Self	0
SMC1	SMC1	301	854	SDA	11.506	FALSE	1	1	Self	0
SMC3	SMC3	995	202	SDA	11.468	FALSE	1	1	Self	0
SMC1	SMC1	360	811	SDA	11.468	FALSE	1	1	Self	0
SMC3	SMC3	666	629	SDA	11.461	FALSE	1	1	Self	0
SMC1	SMC1	1036	189	SDA	11.422	FALSE	1	1	Self	0
SMC3	SMC3	742	436	SDA	11.417	FALSE	1	1	Self	0
SMC1	SMC1	620	660	SDA	11.365	FALSE	1	1	Self	0
Separase-scc1-fusion	Separase-scc1-fusion	2337	1310	SDA	11.355	FALSE	1	1	Self	0
SMC3	SMC3	920	242	SDA	11.329	FALSE	1	1	Self	0
SMC1	SMC1	528	484	SDA	11.272	FALSE	1	1	Self	0
SMC1	SMC1	317	437	SDA	11.162	FALSE	1	1	Self	0
SMC1	SMC1	453	705	SDA	11.108	FALSE	1	1	Self	0
SMC1	SMC1	579	624	SDA	11.039	FALSE	1	1	Self	0.001
SMC1	SMC1	738	420	SDA	10.922	FALSE	1	1	Self	0.001
Separase-scc1-fusion	Separase-scc1-fusion	67	132	Ccm-SDA	10.745	FALSE	1	1	Self	0.001
SMC3	SMC3	918	245	SDA	10.714	FALSE	1	1	Self	0.001
SMC3	SMC3	234	963	SDA	10.679	FALSE	1	1	Self	0.001
SMC1	SMC1	611	640	SDA	10.671	FALSE	1	1	Self	0.001
A0A9R0DJD5;A0A2H1WFA2	A0A2H1WFA2	38;42	256	SDA	10.649	FALSE	1	1	Self	0.001
SMC3	SMC3	998	213	SDA	10.53	FALSE	1	1	Self	0.001
SMC1	SMC1	229	998	SDA	10.48	FALSE	1	1	Self	0.001
Separase-scc1-fusion	Separase-scc1-fusion	1954	514	SDA	10.475	FALSE	1	1	Self	0.001
SMC1	SMC1	446	715	SDA	10.459	FALSE	1	1	Self	0.001
SMC1	SMC1	657	486	SDA	10.413	FALSE	1	1	Self	0.001
SMC1	SMC1	311	846	SDA	10.401	FALSE	1	1	Self	0.001
SMC3	SMC3	919	250	SDA	10.333	FALSE	1	1	Self	0.001
Separase-scc1-fusion	Separase-scc1-fusion	1899	1885	Ccm-SDA	10.328	FALSE	1	1	Self	0.001
SMC1	SMC1	662	482	SDA	10.29	FALSE	1	1	Self	0.001
Separase-scc1-fusion	Separase-scc1-fusion	2459	1305	SDA	10.175	FALSE	1	1	Self	0.002
SMC1	SMC1	739	422	SDA	10.127	FALSE	1	1	Self	0.002
SMC1	SMC1	394	798	SDA	10.07	FALSE	1	1	Self	0.002
SMC1	SMC1	574	644	SDA	10.026	FALSE	1	1	Self	0.002
SMC1	SMC1	916	229	SDA	9.973	FALSE	1	1	Self	0.002
Separase-scc1-fusion	Separase-scc1-fusion	2693	1310	SDA	9.909	FALSE	1	1	Self	0.002
SMC1	SMC1	794	379	SDA	9.869	FALSE	1	1	Self	0.002
SMC3	SMC3	995	1002	SDA	9.759	FALSE	1	1	Self	0.002
Separase-scc1-fusion	Separase-scc1-fusion	2398	1327	SDA	9.445	FALSE	1	1	Self	0.002
SMC1	SMC1	656	526	SDA	9.414	FALSE	1	1	Self	0.002
SMC1	SMC1	64	13	SDA	9.393	FALSE	1	1	Self	0.002
SMC3	SMC3	278	271	SDA	9.366	FALSE	1	1	Self	0.002
SMC3	SMC3	830	340	SDA	9.341	FALSE	1	1	Self	0.002
SMC1	SMC1	526	658	SDA	8.906	FALSE	1	1	Self	0.004
SMC1	SMC1	910	507	SDA	8.846	FALSE	1	1	Self	0.004
Separase-scc1-fusion	Separase-scc1-fusion	2030	2126	SDA	8.372	FALSE	1	1	Self	0.004
SMC1	SMC1	715	438	SDA	8.047	FALSE	1	1	Self	0.004
Separase-scc1-fusion	SA2;Separase-scc1-fusion	2562	1271;2748	SDA	7.649	FALSE	1	1	Self	0.004
SMC3	SMC3	886	283	SDA	7.611	FALSE	1	1	Self	0.004
SMC1	SMC1	990	177	SDA	7.115	FALSE	1	1	Self	0.004
SMC1	SMC1	845	161	SDA	5.823	FALSE	1	1	Self	0.005
