# Supplementary material for: Substrate recognition by human separase
Source: Sci Adv. 2025 Nov 12;11(46):eady9807. doi: 10.1126/sciadv.ady9807 (PMC12609080; doi:10.1126/sciadv.ady9807)
Supplement: Supplementary file 3 — Movies S1 and S2 [file sciadv.ady9807_movies_s1_and_s2.zip]

Archive with 2 entries (2 files):
- ady9807_movie_s1.mp4
- ady9807_movie_s2.mp4
